# Supplementary material for: Whole-exome sequencing prioritizes candidate genes for hereditary cataract in the Emory mouse mutant
Source: G3 (Bethesda). 2023 Mar 9;13(5):jkad055. doi: 10.1093/g3journal/jkad055 (PMC10151407; doi:10.1093/g3journal/jkad055)
Supplement: jkad055_Supplementary_Data [file jkad055_supplementary_data.zip]

Archive with 6 entries (6 files):
- Figure S1.pdf
- Figure S2.pdf
- Table S1.xlsx
- Table S2.xlsx
- Table S3. SortAll SNPs.xlsx
- Supplemental Material Legends.docx
