# Supplementary material for: Whole-exome sequencing prioritizes candidate genes for hereditary cataract in the Emory mouse mutant
Source: G3 (Bethesda). 2023 Mar 9;13(5):jkad055. doi: 10.1093/g3journal/jkad055 (PMC10151407; doi:10.1093/g3journal/jkad055)
Supplement: jkad055_Supplementary_Data [file jkad055_supplementary_data.zip › Table S1.xlsx]

## Sheet: Sheet1
Primer name	Location	Strand	Sequence (5' - 3')	Amplicon (bp)	Target variant
Mm Prx Ex7F1	IVS6	sense	tgtaaaacgacggccagtTCTATCTACTCCCAGCCTCCC	597/633	Prx (p.R167C)
Mm Prx Ex7R1	Ex7	antisense	caggaaacagctatgaccAAGAGTGGGTAGAGAGGGCAG
Mm Adamts10 Ex18F	IVS17	sense	tgtaaaacgacggccagtTCAGGTGTGAAGGATGAGGG	472/508	Adamts10 (p.P761L)
Mm Adamts10 Ex19R	IVS19	antisense	caggaaacagctatgaccGTGTCACAAAATTCCCACCC
Mm Adamts10 P761-F	Exon19	sense	GCTACTGGAGGGGCTACC	209/227
Mm Adamts10 L761-F	Exon19	sense	GCTACTGGAGGGGCTACT
Mm Abhd12 Ex1F	5'-UTR	antisense	tgtaaaacgacggccagtGCTTGTGAAGCGGAGCTG	504/540	Abhd12 (p.L30_A32delinsS)
Mm Abhd12 Ex1R	IVS1	sense	caggaaacagctatgaccAGCCTGGGACTACCTGCC
Mm Fktn Ex6F	IVS5	sense	tgtaaaacgacggccagt TTAAAAGGCTGGCAGTGCTC	262/298	Fktn (p.S245T)
Mm Fktn Ex6R	IVS6	antisense	caggaaacagctatgacc AAAATAAGCAAATCCTCTCCTTAGC
Mm Fktn S245-R	Exon6	antisense	CTGCACTCGATAAATCTGGA	173/191
Mm Fktn T245-R	Exon6	antisense	CTGCACTCGATAAATCTGGT
M13 'tail' sequencing primer (18-mer) shown in lowercase font
