# Supplementary material for: Whole-exome sequencing prioritizes candidate genes for hereditary cataract in the Emory mouse mutant
Source: G3 (Bethesda). 2023 Mar 9;13(5):jkad055. doi: 10.1093/g3journal/jkad055 (PMC10151407; doi:10.1093/g3journal/jkad055)
Supplement: jkad055_Supplementary_Data [file jkad055_supplementary_data.zip › Table S2.xlsx]

## Sheet: Sheet1
Sample	CFW	Em/J
Index	atgacag	cacctcc
Total reads	138,399,108 (50.8%)	133,971,570 (49.2%)
Read pairs	69199554	66985785
Aligned read pairs	66741336	64749429
Total mapped reads	123,031,248 (88.9%)	119,848,393 (86.46%)
% mapped reads in exome	0.861	0.8645
% exome ≥ 5X coverage	0.9912	0.9901
% exome ≥ 10X coverage	0.9823	0.9819
% exome ≥ 25X coverage	0.931	0.9341
Unexpected gaps	chr4: 32 exons	chrY: 140 exons
