# Supplementary material for: Whole-exome sequencing prioritizes candidate genes for hereditary cataract in the Emory mouse mutant
Source: G3 (Bethesda). 2023 Mar 9;13(5):jkad055. doi: 10.1093/g3journal/jkad055 (PMC10151407; doi:10.1093/g3journal/jkad055)
Supplement: jkad055_Supplementary_Data [file jkad055_supplementary_data.zip › Table S3. SortAll SNPs.xlsx]

## Sheet: RefSeq59+dbSNP146_allSNPs
Markers	Chromosome	Position	Identifier	Reference	Alternates	Gene Names	Sequence Ontology (Combined)	Gene Region (Combined)	Effect (Combined)	Transcript Name (Clinically Relevant)	Exon Number (Clinically Relevant)	HGVS c. (Clinically Relevant)	HGVS p. (Clinically Relevant)	Sequence Ontology (Clinically Relevant)	Effect (Clinically Relevant)	Delta Length	Length of Ref	Length of Alt	Ref/Alt	Identifier	Flags	GENEINFO	dbSNPBuildID	Variant Allele Origin	Variation Class
1:3216019-SNV	1	3216019	?	A	G	Xkr4	3_prime_UTR_variant	UTR3	Other	NM_001011874	3	NM_001011874:c.*3T>C	?	3_prime_UTR_variant	Other	0	1	1	A/G	rs50733713	Is Validated	497097:Xkr4	127	unspecified	snp
1:3216742-SNV	1	3216742	?	G	T	Xkr4	synonymous_variant	exon	Other	NM_001011874	3	NM_001011874:c.1224C>A	p.Ile408=	synonymous_variant	Other	0	1	1	G/T	rs31156237	Is Validated	497097:Xkr4	125	unspecified	snp
1:3421849-SNV	1	3421849	?	C	T	Xkr4	missense_variant	exon	Missense	NM_001011874	2	NM_001011874:c.850G>A	p.Gly284Ser	missense_variant	Missense	0	1	1	C/T	rs30963380	Is Validated	497097:Xkr4	125	unspecified	snp
1:4345598-SNV	1	4345598	?	G	A	Rp1	synonymous_variant	exon	Other	NM_011283	4	NM_011283:c.5290C>T	p.Leu1764=	synonymous_variant	Other	0	1	1	G/A	rs36888335	Is Validated	19888:Rp1	126	unspecified	snp
1:4345917-SNV	1	4345917	?	G	A	Rp1	synonymous_variant	exon	Other	NM_011283	4	NM_011283:c.4971C>T	p.Ser1657=	synonymous_variant	Other	0	1	1	G/A	rs36252277	Is Validated	19888:Rp1	126	unspecified	snp
1:4346151-SNV	1	4346151	?	C	T	Rp1	synonymous_variant	exon	Other	NM_011283	4	NM_011283:c.4737G>A	p.Ser1579=	synonymous_variant	Other	0	1	1	?	?	?	?	?	?	?
1:4346546-SNV	1	4346546	?	T	C	Rp1	missense_variant	exon	Missense	NM_011283	4	NM_011283:c.4342A>G	p.Ser1448Gly	missense_variant	Missense	0	1	1	T/C	rs235206696	Is Validated	19888:Rp1	137	unspecified	snp
1:4346741-SNV	1	4346741	?	C	A	Rp1	missense_variant	exon	Missense	NM_011283	4	NM_011283:c.4147G>T	p.Asp1383Tyr	missense_variant	Missense	0	1	1	C/A	rs254799397	Is Validated	19888:Rp1	137	unspecified	snp
1:4346976-SNV	1	4346976	?	G	A	Rp1	synonymous_variant	exon	Other	NM_011283	4	NM_011283:c.3912C>T	p.His1304=	synonymous_variant	Other	0	1	1	G/A	rs39461740	Is Validated	19888:Rp1	126	unspecified	snp
1:4347281-SNV	1	4347281	?	C	T	Rp1	missense_variant	exon	Missense	NM_011283	4	NM_011283:c.3607G>A	p.Glu1203Lys	missense_variant	Missense	0	1	1	C/T	rs238132255	Is Validated	19888:Rp1	137	unspecified	snp
1:4347453-SNV	1	4347453	?	A	T	Rp1	synonymous_variant	exon	Other	NM_011283	4	NM_011283:c.3435T>A	p.Thr1145=	synonymous_variant	Other	0	1	1	A/T	rs36858869	Is Validated	19888:Rp1	126	unspecified	snp
1:4347511-SNV	1	4347511	?	G	T	Rp1	missense_variant	exon	Missense	NM_011283	4	NM_011283:c.3377C>A	p.Thr1126Asn	missense_variant	Missense	0	1	1	G/T	rs37651462	Is Validated	19888:Rp1	126	unspecified	snp
1:4347677-SNV	1	4347677	?	A	G	Rp1	synonymous_variant	exon	Other	NM_011283	4	NM_011283:c.3211T>C	p.Leu1071=	synonymous_variant	Other	0	1	1	A/G	rs38252548	Is Validated	19888:Rp1	126	unspecified	snp
1:4347963-SNV	1	4347963	?	A	T	Rp1	synonymous_variant	exon	Other	NM_011283	4	NM_011283:c.2925T>A	p.Ser975=	synonymous_variant	Other	0	1	1	A/T	rs36385536	Is Validated	19888:Rp1	126	unspecified	snp
1:4348005-SNV	1	4348005	?	G	A	Rp1	synonymous_variant	exon	Other	NM_011283	4	NM_011283:c.2883C>T	p.Asn961=	synonymous_variant	Other	0	1	1	G/A	rs228062768	Is Validated	19888:Rp1	137	unspecified	snp
1:4348247-SNV	1	4348247	?	G	C	Rp1	missense_variant	exon	Missense	NM_011283	4	NM_011283:c.2641C>G	p.Leu881Val	missense_variant	Missense	0	1	1	G/C	rs38211384	Is Validated	19888:Rp1	126	unspecified	snp
1:4348281-SNV	1	4348281	?	C	T	Rp1	synonymous_variant	exon	Other	NM_011283	4	NM_011283:c.2607G>A	p.Gln869=	synonymous_variant	Other	0	1	1	C/T	rs38634818	Is Validated	19888:Rp1	126	unspecified	snp
1:4348818-SNV	1	4348818	?	A	T	Rp1	synonymous_variant	exon	Other	NM_011283	4	NM_011283:c.2070T>A	p.Ala690=	synonymous_variant	Other	0	1	1	A/T	rs36453037	Is Validated	19888:Rp1	126	unspecified	snp
1:4348825-SNV	1	4348825	?	G	A	Rp1	missense_variant	exon	Missense	NM_011283	4	NM_011283:c.2063C>T	p.Pro688Leu	missense_variant	Missense	0	1	1	G/A	rs245869291	Is Validated	19888:Rp1	137	unspecified	snp
1:4348843-SNV	1	4348843	?	T	A	Rp1	missense_variant	exon	Missense	NM_011283	4	NM_011283:c.2045A>T	p.Asn682Ile	missense_variant	Missense	0	1	1	T/A	rs215284049	Is Validated	19888:Rp1	137	unspecified	snp
1:4349008-SNV	1	4349008	?	A	G	Rp1	missense_variant	exon	Missense	NM_011283	4	NM_011283:c.1880T>C	p.Met627Thr	missense_variant	Missense	0	1	1	A/G	rs36727764	Is Validated	19888:Rp1	126	unspecified	snp
1:4349158-SNV	1	4349158	?	G	T	Rp1	missense_variant	exon	Missense	NM_011283	4	NM_011283:c.1730C>A	p.Thr577Lys	missense_variant	Missense	0	1	1	G/T	rs37862454	Is Validated	19888:Rp1	126	unspecified	snp
1:4349262-SNV	1	4349262	?	T	G	Rp1	synonymous_variant	exon	Other	NM_011283	4	NM_011283:c.1626A>C	p.Thr542=	synonymous_variant	Other	0	1	1	T/G	rs36905688	Is Validated	19888:Rp1	126	unspecified	snp
1:4349352-SNV	1	4349352	?	G	A	Rp1	synonymous_variant	exon	Other	NM_011283	4	NM_011283:c.1536C>T	p.Ser512=	synonymous_variant	Other	0	1	1	G/A	rs36937100	Is Validated	19888:Rp1	126	unspecified	snp
1:4349357-SNV	1	4349357	?	C	T	Rp1	missense_variant	exon	Missense	NM_011283	4	NM_011283:c.1531G>A	p.Gly511Ser	missense_variant	Missense	0	1	1	C/T	rs38484740	Is Validated	19888:Rp1	126	unspecified	snp
1:4349490-SNV	1	4349490	?	T	A	Rp1	synonymous_variant	exon	Other	NM_011283	4	NM_011283:c.1398A>T	p.Val466=	synonymous_variant	Other	0	1	1	T/A	rs37240576	Is Validated	19888:Rp1	126	unspecified	snp
1:4349575-SNV	1	4349575	?	T	G	Rp1	missense_variant	exon	Missense	NM_011283	4	NM_011283:c.1313A>C	p.Gln438Pro	missense_variant	Missense	0	1	1	T/G	rs38059229	Is Validated	19888:Rp1	126	unspecified	snp
1:4349648-SNV	1	4349648	?	G	T	Rp1	missense_variant	exon	Missense	NM_011283	4	NM_011283:c.1240C>A	p.Gln414Lys	missense_variant	Missense	0	1	1	G/T	rs251020805	Is Validated	19888:Rp1	137	unspecified	snp
1:4351880-Ins	1	4351880	?	-	A	Rp1	intron_variant	intron	Other	NM_011283	3	NM_011283:c.796+30_796+31insT	?	intron_variant	Other	1	0	1	-/A	rs216130795	?	19888:Rp1	137	unspecified	in-del
1:4351942-SNV	1	4351942	?	T	C	Rp1	missense_variant	exon	Missense	NM_011283	3	NM_011283:c.764A>G	p.Gln255Arg	missense_variant	Missense	0	1	1	T/C	rs36749146	Is Validated	19888:Rp1	126	unspecified	snp
1:4493379-SNV	1	4493379	?	T	A	Sox17	missense_variant	exon	Missense	NM_011441	4	NM_011441:c.28A>T	p.Ser10Cys	missense_variant	Missense	0	1	1	?	?	?	?	?	?	?
1:4776734-SNV	1	4776734	?	A	G	Mrpl15	synonymous_variant	exon	Other	NR_033530	3	NR_033530:n.444+791T>C	?	intron_variant	Other	0	1	1	A/G	rs13465636	RS orientation is reversed,Is Validated	27395:Mrpl15	121	unspecified	snp
1:4776811-Ins	1	4776811	?	-	T	Mrpl15	intron_variant	intron	Other	NR_033530	3	NR_033530:n.444+714dupA	?	intron_variant	Other	1	0	1	?	?	?	?	?	?	?
1:4782730-SNV	1	4782730	?	G	A	Mrpl15	synonymous_variant	exon	Other	NR_033530	2	NR_033530:n.158C>T	?	non_coding_exon_variant	Other	0	1	1	G/A	rs39166120	Is Validated	27395:Mrpl15	126	unspecified	snp
1:4830225-SNV	1	4830225	?	G	T	Lypla1	intron_variant	intron	Other	NM_008866	4	NM_008866:c.168-43G>T	?	intron_variant	Other	0	1	1	G/T	rs37079762	Is Validated	18777:Lypla1	126	unspecified	snp
1:4840960-SNV	1	4840960	?	C	T	Lypla1	missense_variant	exon	Missense	NM_008866	8	NM_008866:c.467C>T	p.Pro156Leu	missense_variant	Missense	0	1	1	C/T	rs37793405	Is Validated	18777:Lypla1	126	unspecified	snp
1:4867496-SNV	1	4867496	?	G	A	Tcea1	synonymous_variant	exon	Other	NM_001159751	2	NM_001159751:c.123G>A	p.Glu41=	synonymous_variant	Other	0	1	1	G/A	rs30935811	Is Validated	21399:Tcea1	125	unspecified	snp
1:4878009-SNV	1	4878009	?	A	G	Tcea1	intron_variant	intron	Other	NM_001159751	3	NM_001159751:c.160-18A>G	?	intron_variant	Other	0	1	1	A/G	rs38159586	Is Validated	21399:Tcea1	126	unspecified	snp
1:4878056-SNV	1	4878056	?	C	T	Tcea1	synonymous_variant	exon	Other	NM_001159751	3	NM_001159751:c.189C>T	p.Ala63=	synonymous_variant	Other	0	1	1	C/T	rs36355790	Is Validated	21399:Tcea1	126	unspecified	snp
1:4893580-SNV	1	4893580	?	G	A	Tcea1	intron_variant	intron	Other	NM_001159751	8	NM_001159751:c.858+17G>A	?	intron_variant	Other	0	1	1	G/A	rs37119121	Is Validated	21399:Tcea1	126	unspecified	snp
1:4893595-SNV	1	4893595	?	T	G	Tcea1	intron_variant	intron	Other	NM_001159751	8	NM_001159751:c.858+32T>G	?	intron_variant	Other	0	1	1	T/G	rs37853983	Is Validated	21399:Tcea1	126	unspecified	snp
1:4912461-SNV	1	4912461	?	C	T	Rgs20	synonymous_variant	exon	Other	NM_001177795	5	NM_001177795:c.783G>A	p.Arg261=	synonymous_variant	Other	0	1	1	C/T	rs214846184	Is Validated	58175:Rgs20	137	unspecified	snp
1:4923806-Ins	1	4923806	?	-	C	Rgs20	intron_variant	intron	Other	NM_001177795	3	NM_001177795:c.611+41dupG	?	intron_variant	Other	1	0	1	?	?	?	?	?	?	?
1:4923836-SNV	1	4923836	?	G	C	Rgs20	intron_variant	intron	Other	NM_001177795	3	NM_001177795:c.611+11C>G	?	intron_variant	Other	0	1	1	G/C	rs49272940	Is Validated	58175:Rgs20	127	unspecified	snp
1:4923841-SNV	1	4923841	?	G	C	Rgs20	splice_region_variant	intron	Other	NM_001177795	3	NM_001177795:c.611+6C>G	?	splice_region_variant	Other	0	1	1	G/C	rs45878856	Is Validated	58175:Rgs20	127	unspecified	snp
1:4923964-SNV	1	4923964	?	A	C	Rgs20	missense_variant	exon	Missense	NM_001177795	3	NM_001177795:c.494T>G	p.Met165Arg	missense_variant	Missense	0	1	1	A/C	rs50154800	Is Validated	58175:Rgs20	127	unspecified	snp
1:5019261-Ins	1	5019261	?	-	GGGA	Rgs20	intron_variant	intron	Other	NM_001177795	2	NM_001177795:c.468+1477_468+1478insTCCC	?	intron_variant	Other	4	0	4	-/GGGA	rs263446995	?	58175:Rgs20	137	unspecified	in-del
1:5093460-Ins	1	5093460	?	-	TGATATACTAACCATGGTTGA	Atp6v1h	intron_variant	intron	Other	NM_133826	4	NM_133826:c.306+8_306+28dup	?	intron_variant	Other	21	0	21	?	?	?	?	?	?	?
1:5095686-SNV	1	5095686	?	C	T	Atp6v1h	synonymous_variant	exon	Other	NM_133826	5	NM_133826:c.378C>T	p.Phe126=	synonymous_variant	Other	0	1	1	C/T	rs13471444	Is Validated	108664:Atp6v1h	121	unspecified	snp
1:5117372-SNV	1	5117372	?	T	C	Atp6v1h	intron_variant	intron	Other	NM_133826	8	NM_133826:c.580-18T>C	?	intron_variant	Other	0	1	1	T/C	rs48175469	Is Validated	108664:Atp6v1h	127	unspecified	snp
1:5124338-SNV	1	5124338	?	A	G	Atp6v1h	missense_variant	exon	Missense	NM_133826	9	NM_133826:c.739A>G	p.Ile247Val	missense_variant	Missense	0	1	1	A/G	rs13475703	Is Validated	108664:Atp6v1h	121	unspecified	snp
1:5150035-SNV	1	5150035	?	C	T	Atp6v1h	synonymous_variant	exon	Other	NM_133826	13	NM_133826:c.1365C>T	p.Ala455=	synonymous_variant	Other	0	1	1	C/T	rs217805790	Is Validated	108664:Atp6v1h	137	unspecified	snp
1:5917240-SNV	1	5917240	?	G	A	Npbwr1	synonymous_variant	exon	Other	NM_010342	1	NM_010342:c.54C>T	p.Gly18=	synonymous_variant	Other	0	1	1	G/A	rs36846178	Is Validated	226304:Npbwr1	126	unspecified	snp
1:6214607-SNV	1	6214607	?	C	A	Rb1cc1	upstream_gene_variant	upstream_intergenic	Unknown	NM_009826	1	NM_009826:c.-505C>A	?	upstream_gene_variant	Unknown	0	1	1	C/A	rs223519658	?	12421:Rb1cc1|654788:4732440D04Rik	137	unspecified	snp
1:6214609-SNV	1	6214609	?	G	T	Rb1cc1	upstream_gene_variant	upstream_intergenic	Unknown	NM_009826	1	NM_009826:c.-503G>T	?	upstream_gene_variant	Unknown	0	1	1	G/T	rs212356899	Is Validated	12421:Rb1cc1|654788:4732440D04Rik	137	unspecified	snp
1:6214740-SNV	1	6214740	?	G	C	Rb1cc1	5_prime_UTR_variant	UTR5	Other	NM_009826	1	NM_009826:c.-372G>C	?	5_prime_UTR_variant	Other	0	1	1	G/C	rs31382278	Is Validated	12421:Rb1cc1|654788:4732440D04Rik	125	unspecified	snp
1:6233923-SNV	1	6233923	?	A	G	Rb1cc1	intron_variant	intron	Other	NM_009826	4	NM_009826:c.72-38A>G	?	intron_variant	Other	0	1	1	A/G	rs31844207	Is Validated	12421:Rb1cc1	125	unspecified	snp
1:6233936-Ins	1	6233936	?	-	A	Rb1cc1	intron_variant	intron	Other	NM_009826	4	NM_009826:c.72-24dupA	?	intron_variant	Other	1	0	1	-/A	rs230842242	?	12421:Rb1cc1	137	unspecified	in-del
1:6240097-SNV	1	6240097	?	C	T	Rb1cc1	synonymous_variant	exon	Other	NM_009826	7	NM_009826:c.718C>T	p.Leu240=	synonymous_variant	Other	0	1	1	C/T	rs31844689	Is Validated	12421:Rb1cc1	125	unspecified	snp
1:6240127-SNV	1	6240127	?	A	T	Rb1cc1	missense_variant	exon	Missense	NM_009826	7	NM_009826:c.748A>T	p.Thr250Ser	missense_variant	Missense	0	1	1	A/T	rs31844692	Is Validated	12421:Rb1cc1	125	unspecified	snp
1:6240394-Ins	1	6240394	?	-	ATGCGT	Rb1cc1	intron_variant	intron	Other	NM_009826	7	NM_009826:c.999+15_999+16insATGCGT	?	intron_variant	Other	6	0	6	-/ATGCGT	rs248734583	?	12421:Rb1cc1	137	unspecified	in-del
1:6244088-SNV	1	6244088	?	G	A	Rb1cc1	intron_variant	intron	Other	NM_009826	8	NM_009826:c.1000-17G>A	?	intron_variant	Other	0	1	1	G/A	rs31839710	Is Validated	12421:Rb1cc1	125	unspecified	snp
1:6245575-SNV	1	6245575	?	A	G	Rb1cc1	intron_variant	intron	Other	NM_009826	12	NM_009826:c.1625-23A>G	?	intron_variant	Other	0	1	1	A/G	rs31602977	Is Validated	12421:Rb1cc1	125	unspecified	snp
1:6245667-Del	1	6245667	?	TT	-	Rb1cc1	intron_variant	intron	Other	NM_009826	12	NM_009826:c.1686+17_1686+18delTT	?	intron_variant	Other	-2	2	0	TT/-	rs248668411	?	12421:Rb1cc1	137	unspecified	in-del
1:6247750-SNV	1	6247750	?	A	G	Rb1cc1	synonymous_variant	exon	Other	NM_009826	13	NM_009826:c.1731A>G	p.Ser577=	synonymous_variant	Other	0	1	1	A/G	rs32156117	Is Validated	12421:Rb1cc1	125	unspecified	snp
1:6248461-SNV	1	6248461	?	C	T	Rb1cc1	synonymous_variant	exon	Other	NM_009826	15	NM_009826:c.2103C>T	p.Phe701=	synonymous_variant	Other	0	1	1	C/T	rs47980705	Is Validated	12421:Rb1cc1	127	unspecified	snp
1:6249843-SNV	1	6249843	?	A	T	Rb1cc1	missense_variant	exon	Missense	NM_009826	15	NM_009826:c.3485A>T	p.Tyr1162Phe	missense_variant	Missense	0	1	1	A/T	rs13463778	Is Validated	12421:Rb1cc1	121	unspecified	snp
1:6249969-SNV	1	6249969	?	T	G	Rb1cc1	missense_variant	exon	Missense	NM_009826	15	NM_009826:c.3611T>G	p.Leu1204Arg	missense_variant	Missense	0	1	1	T/G	rs13463777	Is Validated	12421:Rb1cc1	121	unspecified	snp
1:6250180-SNV	1	6250180	?	T	C	Rb1cc1	intron_variant	intron	Other	NM_009826	15	NM_009826:c.3809+13T>C	?	intron_variant	Other	0	1	1	T/C	rs31841538	Is Validated	12421:Rb1cc1	125	unspecified	snp
1:6265539-SNV	1	6265539	?	C	T	Rb1cc1	intron_variant	intron	Other	NM_009826	20	NM_009826:c.4375-35C>T	?	intron_variant	Other	0	1	1	C/T	rs31844141	Is Validated	12421:Rb1cc1	125	unspecified	snp
1:6438666-SNV	1	6438666	?	T	C	?	?	?	?	?	?	?	?	?	?	?	?	?	T/C	rs31858883	Is Validated	?	125	unspecified	snp
1:6439086-Del	1	6439086	?	G	-	?	?	?	?	?	?	?	?	?	?	?	?	?	G/-	rs258926688	?	?	137	unspecified	in-del
1:6439098-SNV	1	6439098	?	G	C	?	?	?	?	?	?	?	?	?	?	?	?	?	G/C	rs262101161	?	?	137	unspecified	snp
1:6770963-SNV	1	6770963	?	C	A	St18	synonymous_variant	exon	Other	NR_045188	6	NR_045188:n.459C>A	?	non_coding_exon_variant	Other	0	1	1	C/A	rs226862526	Is Validated	240690:St18	137	unspecified	snp
1:6802323-SNV	1	6802323	?	A	G	St18	missense_variant	exon	Missense	NR_045188	8	NR_045188:n.665A>G	?	non_coding_exon_variant	Other	0	1	1	A/G	rs240157404	Is Validated	240690:St18	137	unspecified	snp
1:6802618-SNV	1	6802618	?	C	T	St18	synonymous_variant	exon	Other	NR_045188	8	NR_045188:n.960C>T	?	non_coding_exon_variant	Other	0	1	1	C/T	rs260799602	Is Validated	240690:St18	137	unspecified	snp
1:6803112-SNV	1	6803112	?	A	T	St18	splice_region_variant	intron	Other	NR_045188	8	NR_045188:n.1447+7A>T	?	splice_region_variant	Other	0	1	1	A/T	rs221392696	Is Validated	240690:St18	137	unspecified	snp
1:6810546-SNV	1	6810546	?	A	G	St18	intron_variant	intron	Other	NR_045188	11	NR_045188:n.1674-28A>G	?	intron_variant	Other	0	1	1	A/G	rs226354718	Is Validated	240690:St18	137	unspecified	snp
1:6857328-SNV	1	6857328	?	C	G	St18	missense_variant	exon	Missense	NR_045188	23	NR_045188:n.3266C>G	?	non_coding_exon_variant	Other	0	1	1	C/G	rs39071552	Is Validated	240690:St18	126	unspecified	snp
1:6916574-SNV	1	6916574	?	G	A	?	?	?	?	?	?	?	?	?	?	?	?	?	G/A	rs31870831	Is Validated	?	125	unspecified	snp
1:6916624-SNV	1	6916624	?	C	A	?	?	?	?	?	?	?	?	?	?	?	?	?	C/A	rs30696196	Is Validated	?	125	unspecified	snp
1:6916649-SNV	1	6916649	?	G	C	?	?	?	?	?	?	?	?	?	?	?	?	?	G/C	rs31874599	Is Validated	?	125	unspecified	snp
1:6916897-SNV	1	6916897	?	C	T	?	?	?	?	?	?	?	?	?	?	?	?	?	C/T	rs32722778	Is Validated	?	125	unspecified	snp
1:6916926-SNV	1	6916926	?	T	G	?	?	?	?	?	?	?	?	?	?	?	?	?	T/G	rs32306687	Is Validated	?	125	unspecified	snp
1:6923412-SNV	1	6923412	?	A	G	?	?	?	?	?	?	?	?	?	?	?	?	?	A/G	rs36689039	Is Validated	?	126	unspecified	snp
1:6923441-SNV	1	6923441	?	C	T	?	?	?	?	?	?	?	?	?	?	?	?	?	C/T	rs108921728	Is Validated	?	132	unspecified	snp
1:6923478-SNV	1	6923478	?	G	A	?	?	?	?	?	?	?	?	?	?	?	?	?	G/A	rs36711747	Is Validated	?	126	unspecified	snp
1:8447953-Ins	1	8447953	?	-	A	Sntg1	intron_variant	intron	Other	NM_027671	18	NM_027671:c.1191+27_1191+28insT	?	intron_variant	Other	1	0	1	-/A	rs225603274	?	71096:Sntg1	137	unspecified	in-del
1:8465397-SNV	1	8465397	?	G	A	Sntg1	intron_variant	intron	Other	NM_027671	16	NM_027671:c.966+40C>T	?	intron_variant	Other	0	1	1	G/A	rs32138276	Is Validated	71096:Sntg1	125	unspecified	snp
1:8583262-SNV	1	8583262	?	G	A	Sntg1	synonymous_variant	exon	Other	NM_027671	14	NM_027671:c.753C>T	p.Asp251=	synonymous_variant	Other	0	1	1	G/A	rs48723698	Is Validated	71096:Sntg1	127	unspecified	snp
1:8583345-SNV	1	8583345	?	A	G	Sntg1	intron_variant	intron	Other	NM_027671	14	NM_027671:c.681-11T>C	?	intron_variant	Other	0	1	1	A/G	rs50542886	Is Validated	71096:Sntg1	127	unspecified	snp
1:8595537-SNV	1	8595537	?	C	A	Sntg1	synonymous_variant	exon	Other	NM_027671	13	NM_027671:c.555G>T	p.Thr185=	synonymous_variant	Other	0	1	1	C/A	rs51877762	Is Validated	71096:Sntg1	128	unspecified	snp
1:8607026-SNV	1	8607026	?	C	G	Sntg1	intron_variant	intron	Other	NM_027671	12	NM_027671:c.549+44G>C	?	intron_variant	Other	0	1	1	C/G	rs211906503	Is Validated	71096:Sntg1	137	unspecified	snp
1:8679038-SNV	1	8679038	?	A	G	Sntg1	intron_variant	intron	Other	NM_027671	8	NM_027671:c.277+35T>C	?	intron_variant	Other	0	1	1	A/G	rs47697853	Is Validated	71096:Sntg1	127	unspecified	snp
1:8679146-SNV	1	8679146	?	T	C	Sntg1	intron_variant	intron	Other	NM_027671	8	NM_027671:c.220-16A>G	?	intron_variant	Other	0	1	1	T/C	rs48724845	Is Validated	71096:Sntg1	127	unspecified	snp
1:8682000-SNV	1	8682000	?	T	A	Sntg1	synonymous_variant	exon	Other	NM_027671	7	NM_027671:c.192A>T	p.Thr64=	synonymous_variant	Other	0	1	1	T/A	rs31571666	Is Validated	71096:Sntg1	125	unspecified	snp
1:8682359-Ins	1	8682359	?	-	CA	Sntg1	intron_variant	intron	Other	NM_027671	7	NM_027671:c.163-331_163-330dupTG	?	intron_variant	Other	2	0	2	?	?	?	?	?	?	?
1:8682359-Del	1	8682359	?	CA	-	Sntg1	intron_variant	intron	Other	NM_027671	7	NM_027671:c.163-331_163-330delTG	?	intron_variant	Other	-2	2	0	CA/-	rs221556473	?	71096:Sntg1	137	unspecified	in-del
1:8682397-SNV	1	8682397	?	A	G	Sntg1	intron_variant	intron	Other	NM_027671	7	NM_027671:c.163-368T>C	?	intron_variant	Other	0	1	1	A/G	rs52496925	Is Validated	71096:Sntg1	128	unspecified	snp
1:8782722-SNV	1	8782722	?	C	T	Sntg1	intron_variant	intron	Other	NM_027671	6	NM_027671:c.162+41G>A	?	intron_variant	Other	0	1	1	C/T	rs32297597	Is Validated	71096:Sntg1	125	unspecified	snp
1:8792105-SNV	1	8792105	?	G	A	Sntg1	intron_variant	intron	Other	NM_027671	6	NM_027671:c.28-9208C>T	?	intron_variant	Other	0	1	1	G/A	rs586690274	?	71096:Sntg1	142	unspecified	snp
1:8792179-SNV	1	8792179	?	A	G	Sntg1	intron_variant	intron	Other	NM_027671	6	NM_027671:c.28-9282T>C	?	intron_variant	Other	0	1	1	A/G	rs47815439	Is Validated	71096:Sntg1	127	unspecified	snp
1:8803880-SNV	1	8803880	?	C	A	Sntg1	intron_variant	intron	Other	NM_027671	5	NM_027671:c.27+37G>T	?	intron_variant	Other	0	1	1	C/A	rs46230090	Is Validated	71096:Sntg1	127	unspecified	snp
1:8803906-SNV	1	8803906	?	A	G	Sntg1	intron_variant	intron	Other	NM_027671	5	NM_027671:c.27+11T>C	?	intron_variant	Other	0	1	1	A/G	rs49980673	Is Validated	71096:Sntg1	127	unspecified	snp
1:8816032-SNV	1	8816032	?	C	T	Sntg1	intron_variant	intron	Other	NM_027671	5	NM_027671:c.-27-12062G>A	?	intron_variant	Other	0	1	1	C/T	rs49556984	Is Validated	71096:Sntg1	127	unspecified	snp
1:8962929-SNV	1	8962929	?	T	A	Sntg1	intron_variant	intron	Other	NM_027671	3	NM_027671:c.-82+36257A>T	?	intron_variant	Other	0	1	1	?	?	?	?	?	?	?
1:8962967-SNV	1	8962967	?	G	A	Sntg1	intron_variant	intron	Other	NM_027671	3	NM_027671:c.-82+36219C>T	?	intron_variant	Other	0	1	1	G/A	rs245952111	?	71096:Sntg1	137	unspecified	snp
1:8962994-SNV	1	8962994	?	G	C	Sntg1	intron_variant	intron	Other	NM_027671	3	NM_027671:c.-82+36192C>G	?	intron_variant	Other	0	1	1	G/C	rs37152201	Is Validated	71096:Sntg1	126	unspecified	snp
1:8963038-SNV	1	8963038	?	T	C	Sntg1	intron_variant	intron	Other	NM_027671	3	NM_027671:c.-82+36148A>G	?	intron_variant	Other	0	1	1	T/C	rs581758985	?	71096:Sntg1	142	unspecified	snp
1:9546104-Del	1	9546104	?	CT	-	Rrs1	frameshift_variant	exon	LoF	NM_021511	1	NM_021511:c.582_583delTC	p.His197Glnfs*18	frameshift_variant	LoF	-2	2	0	?	?	?	?	?	?	?
1:9546138-SNV	1	9546138	?	C	A	Rrs1	synonymous_variant	exon	Other	NM_021511	1	NM_021511:c.615C>A	p.Ala205=	synonymous_variant	Other	0	1	1	?	?	?	?	?	?	?
1:9546150-SNV	1	9546150	?	T	C	Rrs1	synonymous_variant	exon	Other	NM_021511	1	NM_021511:c.627T>C	p.Pro209=	synonymous_variant	Other	0	1	1	?	?	?	?	?	?	?
1:9546153-SNV	1	9546153	?	T	G	Rrs1	synonymous_variant	exon	Other	NM_021511	1	NM_021511:c.630T>G	p.Thr210=	synonymous_variant	Other	0	1	1	T/G	rs31477593	Is Validated	59014:Rrs1|76187:Adhfe1	125	unspecified	snp
1:9546180-SNV	1	9546180	?	C	T	Rrs1	synonymous_variant	exon	Other	NM_021511	1	NM_021511:c.657C>T	p.Gly219=	synonymous_variant	Other	0	1	1	?	?	?	?	?	?	?
1:9546313-SNV	1	9546313	?	G	A	Rrs1	missense_variant	exon	Missense	NM_021511	1	NM_021511:c.790G>A	p.Glu264Lys	missense_variant	Missense	0	1	1	?	?	?	?	?	?	?
1:9546341-SNV	1	9546341	?	G	T	Rrs1	missense_variant	exon	Missense	NM_021511	1	NM_021511:c.818G>T	p.Arg273Leu	missense_variant	Missense	0	1	1	?	?	?	?	?	?	?
1:9546372-SNV	1	9546372	?	C	T	Rrs1	synonymous_variant	exon	Other	NM_021511	1	NM_021511:c.849C>T	p.Asp283=	synonymous_variant	Other	0	1	1	?	?	?	?	?	?	?
1:9546377-SNV	1	9546377	?	C	T	Rrs1	missense_variant	exon	Missense	NM_021511	1	NM_021511:c.854C>T	p.Thr285Met	missense_variant	Missense	0	1	1	?	?	?	?	?	?	?
1:9546452-SNV	1	9546452	?	G	A	Rrs1	missense_variant	exon	Missense	NM_021511	1	NM_021511:c.929G>A	p.Gly310Asp	missense_variant	Missense	0	1	1	?	?	?	?	?	?	?
1:9546478-SNV	1	9546478	?	C	T	Rrs1	missense_variant	exon	Missense	NM_021511	1	NM_021511:c.955C>T	p.Pro319Ser	missense_variant	Missense	0	1	1	?	?	?	?	?	?	?
1:9546504-SNV	1	9546504	?	G	C	Rrs1	synonymous_variant	exon	Other	NM_021511	1	NM_021511:c.981G>C	p.Pro327=	synonymous_variant	Other	0	1	1	?	?	?	?	?	?	?
1:9546533-SNV	1	9546533	?	G	A	Rrs1	missense_variant	exon	Missense	NM_021511	1	NM_021511:c.1010G>A	p.Gly337Asp	missense_variant	Missense	0	1	1	G/A	rs108419698	Is Validated	59014:Rrs1|76187:Adhfe1	132	unspecified	snp
1:9546795-Ins	1	9546795	?	-	GAGAATA	Rrs1	3_prime_UTR_variant	UTR3	Other	NM_021511	1	NM_021511:c.*173_*174insGAGAATA	?	3_prime_UTR_variant	Other	7	0	7	?	?	?	?	?	?	?
1:9546795-Ins-2	1	9546795	?	-	TGAGAATA	Rrs1	3_prime_UTR_variant	UTR3	Other	NM_021511	1	NM_021511:c.*180_*181insATGAGAAT	?	3_prime_UTR_variant	Other	8	0	8	?	?	?	?	?	?	?
1:9546876-SNV	1	9546876	?	C	T	Rrs1	3_prime_UTR_variant	UTR3	Other	NM_021511	1	NM_021511:c.*255C>T	?	3_prime_UTR_variant	Other	0	1	1	C/T	rs47388181	Is Validated	59014:Rrs1|76187:Adhfe1	127	unspecified	snp
1:9547428-SNV	1	9547428	?	T	C	Rrs1	3_prime_UTR_variant	UTR3	Other	NM_021511	1	NM_021511:c.*807T>C	?	3_prime_UTR_variant	Other	0	1	1	T/C	rs258089146	Is Validated	59014:Rrs1|76187:Adhfe1	137	unspecified	snp
1:9553285-SNV	1	9553285	?	C	T	Adhfe1	intron_variant	intron	Other	NR_027664	4	NR_027664:n.199-33C>T	?	intron_variant	Other	0	1	1	C/T	rs46019043	Is Validated	76187:Adhfe1	127	unspecified	snp
1:9553377-SNV	1	9553377	?	G	T	Adhfe1	missense_variant	exon	Missense	NR_027664	4	NR_027664:n.258G>T	?	non_coding_exon_variant	Other	0	1	1	G/T	rs46032137	Is Validated	76187:Adhfe1	127	unspecified	snp
1:9553618-SNV	1	9553618	?	T	C	Adhfe1	splice_region_variant	intron	Other	NR_027664	5	NR_027664:n.354-5T>C	?	splice_region_variant	Other	0	1	1	T/C	rs257258189	Is Validated	76187:Adhfe1	137	unspecified	snp
1:9553623-SNV	1	9553623	?	C	T	Adhfe1	synonymous_variant	exon	Other	NR_027664	5	NR_027664:n.354C>T	?	splice_region_variant	Other	0	1	1	C/T	rs36903541	Is Validated	76187:Adhfe1	126	unspecified	snp
1:9553659-SNV	1	9553659	?	G	C	Adhfe1	synonymous_variant	exon	Other	NR_027664	5	NR_027664:n.390G>C	?	non_coding_exon_variant	Other	0	1	1	G/C	rs36737986	Is Validated	76187:Adhfe1	126	unspecified	snp
1:9553677-SNV	1	9553677	?	T	C	Adhfe1	synonymous_variant	exon	Other	NR_027664	5	NR_027664:n.408T>C	?	non_coding_exon_variant	Other	0	1	1	T/C	rs47916604	Is Validated	76187:Adhfe1	127	unspecified	snp
1:9553719-SNV	1	9553719	?	T	C	Adhfe1	synonymous_variant	exon	Other	NR_027664	5	NR_027664:n.450T>C	?	non_coding_exon_variant	Other	0	1	1	T/C	rs37975114	Is Validated	76187:Adhfe1	126	unspecified	snp
1:9555487-SNV	1	9555487	?	C	T	Adhfe1	intron_variant	intron	Other	NR_027664	6	NR_027664:n.551-51C>T	?	intron_variant	Other	0	1	1	C/T	rs232947731	Is Validated	76187:Adhfe1	137	unspecified	snp
1:9555525-Del	1	9555525	?	TA	-	Adhfe1	intron_variant	intron	Other	NR_027664	6	NR_027664:n.551-12_551-11delAT	?	intron_variant	Other	-2	2	0	TA/-	rs218003977	?	76187:Adhfe1	137	unspecified	in-del
1:9556977-SNV	1	9556977	?	A	G	Adhfe1	intron_variant	intron	Other	NR_027664	7	NR_027664:n.629-23A>G	?	intron_variant	Other	0	1	1	A/G	rs37432940	Is Validated	76187:Adhfe1	126	unspecified	snp
1:9560096-SNV	1	9560096	?	T	C	Adhfe1	intron_variant	intron	Other	NR_027664	9	NR_027664:n.888-13T>C	?	intron_variant	Other	0	1	1	T/C	rs37074266	Is Validated	76187:Adhfe1	126	unspecified	snp
1:9563489-Del	1	9563489	?	T	-	2610203C22Rik,Adhfe1	intron_variant	intron	Other	NR_015470,NR_027664	4,10	NR_015470:n.299+334delA,NR_027664:n.987-10delT	?,?	intron_variant,intron_variant	Other,Other	-1	1	0	T/-	rs387379229	?	72481:2610203C22Rik|76187:Adhfe1	138	unspecified	in-del
1:9601544-SNV	1	9601544	?	A	G	2610203C22Rik,3110035E14Rik	5_prime_UTR_variant	UTR5	Other	NR_015470,NM_178399	3,1	NR_015470:n.250+18006T>C,NM_178399:c.-40A>G	?,?	intron_variant,5_prime_UTR_variant	Other,Other	0	1	1	A/G	rs39047106	Is Validated	72481:2610203C22Rik|76982:3110035E14Rik	126	unspecified	snp
1:9601634-SNV	1	9601634	?	G	C	2610203C22Rik,3110035E14Rik	synonymous_variant	exon	Other	NR_015470,NM_178399	3,1	NR_015470:n.250+17916C>G,NM_178399:c.51G>C	?,p.Thr17=	intron_variant,synonymous_variant	Other,Other	0	1	1	G/C	rs37558358	Is Validated	72481:2610203C22Rik|76982:3110035E14Rik	126	unspecified	snp
1:9607051-SNV	1	9607051	?	G	A	2610203C22Rik,3110035E14Rik	intron_variant	intron	Other	NR_015470,NM_178399	3,2	NR_015470:n.250+12499C>T,NM_178399:c.123+22G>A	?,?	intron_variant,intron_variant	Other,Other	0	1	1	G/A	rs32589367	Is Validated	72481:2610203C22Rik|76982:3110035E14Rik	125	unspecified	snp
1:9613290-SNV	1	9613290	?	A	G	2610203C22Rik,3110035E14Rik	intron_variant	intron	Other	NR_015470,NM_178399	3,3	NR_015470:n.250+6260T>C,NM_178399:c.124-22A>G	?,?	intron_variant,intron_variant	Other,Other	0	1	1	A/G	rs32547177	Is Validated	72481:2610203C22Rik|76982:3110035E14Rik	125	unspecified	snp
1:9675944-SNV	1	9675944	?	C	T	Mybl1	intron_variant	intron	Other	NM_008651	10	NM_008651:c.1467+23G>A	?	intron_variant	Other	0	1	1	C/T	rs249928309	Is Validated	17864:Mybl1	137	unspecified	snp
1:9676362-SNV	1	9676362	?	G	A	Mybl1	intron_variant	intron	Other	NM_008651	10	NM_008651:c.1099-27C>T	?	intron_variant	Other	0	1	1	G/A	rs214461545	Is Validated	17864:Mybl1	137	unspecified	snp
1:9678283-SNV	1	9678283	?	G	A	Mybl1	synonymous_variant	exon	Other	NM_008651	9	NM_008651:c.1087C>T	p.Leu363=	synonymous_variant	Other	0	1	1	G/A	rs39010711	Is Validated	17864:Mybl1	126	unspecified	snp
1:9678332-SNV	1	9678332	?	G	A	Mybl1	synonymous_variant	exon	Other	NM_008651	9	NM_008651:c.1038C>T	p.Ala346=	synonymous_variant	Other	0	1	1	G/A	rs36800793	Is Validated	17864:Mybl1	126	unspecified	snp
1:9678353-SNV	1	9678353	?	G	A	Mybl1	synonymous_variant	exon	Other	NM_008651	9	NM_008651:c.1017C>T	p.Phe339=	synonymous_variant	Other	0	1	1	G/A	rs38754471	Is Validated	17864:Mybl1	126	unspecified	snp
1:9678389-SNV	1	9678389	?	C	T	Mybl1	synonymous_variant	exon	Other	NM_008651	9	NM_008651:c.981G>A	p.Gln327=	synonymous_variant	Other	0	1	1	C/T	rs37840280	Is Validated	17864:Mybl1	126	unspecified	snp
1:9681769-SNV	1	9681769	?	T	C	Mybl1	intron_variant	intron	Other	NM_008651	8	NM_008651:c.864+16A>G	?	intron_variant	Other	0	1	1	T/C	rs37173357	Is Validated	17864:Mybl1	126	unspecified	snp
1:9692680-SNV	1	9692680	?	A	C	Mybl1	intron_variant	intron	Other	NM_008651	3	NM_008651:c.198+38T>G	?	intron_variant	Other	0	1	1	A/C	rs243744594	Is Validated	17864:Mybl1	137	unspecified	snp
1:9692688-SNV	1	9692688	?	A	G	Mybl1	intron_variant	intron	Other	NM_008651	3	NM_008651:c.198+30T>C	?	intron_variant	Other	0	1	1	?	?	?	?	?	?	?
1:9699861-SNV	1	9699861	?	G	A	Mybl1	intron_variant	intron	Other	NM_008651	1	NM_008651:c.20+74C>T	?	intron_variant	Other	0	1	1	G/A	rs31968074	Is Validated	17864:Mybl1	125	unspecified	snp
1:9724699-SNV	1	9724699	?	A	G	Vcpip1	missense_variant	exon	Missense	NM_173443	3	NM_173443:c.3446T>C	p.Val1149Ala	missense_variant	Missense	0	1	1	A/G	rs3682687	Is Validated	70675:Vcpip1	107	unspecified	snp
1:9746594-SNV	1	9746594	?	T	C	Vcpip1	synonymous_variant	exon	Other	NM_173443	1	NM_173443:c.1563A>G	p.Val521=	synonymous_variant	Other	0	1	1	T/C	rs31460178	Is Validated	70675:Vcpip1|73331:1700034P13Rik	125	unspecified	snp
1:9877267-SNV	1	9877267	?	C	T	Sgk3	intron_variant	intron	Other	NM_133220	7	NM_133220:c.417+14C>T	?	intron_variant	Other	0	1	1	C/T	rs31451887	Is Validated	170755:Sgk3	125	unspecified	snp
1:9884598-Del	1	9884598	?	T	-	Sgk3	intron_variant	intron	Other	NM_133220	13	NM_133220:c.855-23delT	?	intron_variant	Other	-1	1	0	T/-	rs387213792	?	170755:Sgk3	138	unspecified	in-del
1:9884671-Del	1	9884671	?	ATCGTATTTAAA	-	Sgk3	intron_variant	intron	Other	NM_133220	13	NM_133220:c.891+13_891+24delGTATTTAAAATC	?	intron_variant	Other	-12	12	0	ATCGTATTTAAA/-	rs213504323	?	170755:Sgk3	137	unspecified	in-del
1:9888861-Del	1	9888861	?	T	-	Sgk3	splice_region_variant	intron	Other	NM_133220	16	NM_133220:c.1075-5delT	?	splice_region_variant	Other	-1	1	0	T/-	rs246602213	?	170755:Sgk3	137	unspecified	in-del
1:9930944-SNV	1	9930944	?	G	A	Mcmdc2	synonymous_variant	exon	Other	NM_177722	11	NM_177722:c.1443G>A	p.Gln481=	synonymous_variant	Other	0	1	1	G/A	rs36647676	Is Validated	240697:Mcmdc2	126	unspecified	snp
1:9930969-SNV	1	9930969	?	C	A	Mcmdc2	intron_variant	intron	Other	NM_177722	11	NM_177722:c.1446+22C>A	?	intron_variant	Other	0	1	1	C/A	rs36905023	Is Validated	240697:Mcmdc2	126	unspecified	snp
1:9931982-SNV	1	9931982	?	T	C	Mcmdc2	intron_variant	intron	Other	NM_177722	12	NM_177722:c.1447-20T>C	?	intron_variant	Other	0	1	1	T/C	rs50568776	Is Validated	240697:Mcmdc2	127	unspecified	snp
1:9931985-SNV	1	9931985	?	C	T	Mcmdc2	intron_variant	intron	Other	NM_177722	12	NM_177722:c.1447-17C>T	?	intron_variant	Other	0	1	1	C/T	rs46016907	Is Validated	240697:Mcmdc2	127	unspecified	snp
1:9932013-SNV	1	9932013	?	G	A	Mcmdc2	synonymous_variant	exon	Other	NM_177722	12	NM_177722:c.1458G>A	p.Leu486=	synonymous_variant	Other	0	1	1	G/A	rs37262893	Is Validated	240697:Mcmdc2	126	unspecified	snp
1:9932091-SNV	1	9932091	?	T	C	Mcmdc2	synonymous_variant	exon	Other	NM_177722	12	NM_177722:c.1536T>C	p.Pro512=	synonymous_variant	Other	0	1	1	T/C	rs36865627	Is Validated	240697:Mcmdc2	126	unspecified	snp
1:9932094-SNV	1	9932094	?	T	A	Mcmdc2	synonymous_variant	exon	Other	NM_177722	12	NM_177722:c.1539T>A	p.Thr513=	synonymous_variant	Other	0	1	1	?	?	?	?	?	?	?
1:9932166-SNV	1	9932166	?	T	C	Mcmdc2	synonymous_variant	exon	Other	NM_177722	12	NM_177722:c.1611T>C	p.Thr537=	synonymous_variant	Other	0	1	1	T/C	rs36261245	Is Validated	240697:Mcmdc2	126	unspecified	snp
1:9932176-SNV	1	9932176	?	G	A	Mcmdc2	missense_variant	exon	Missense	NM_177722	12	NM_177722:c.1621G>A	p.Glu541Lys	missense_variant	Missense	0	1	1	G/A	rs38040390	Is Validated	240697:Mcmdc2	126	unspecified	snp
1:9936966-Ins	1	9936966	?	-	A	Mcmdc2	intron_variant	intron	Other	NM_177722	14	NM_177722:c.1770-31_1770-30insA	?	intron_variant	Other	1	0	1	-/A	rs387502052	?	240697:Mcmdc2	138	unspecified	in-del
1:9937100-SNV	1	9937100	?	G	A	Mcmdc2	missense_variant	exon	Missense	NM_177722	14	NM_177722:c.1874G>A	p.Arg625Lys	missense_variant	Missense	0	1	1	G/A	rs36757029	Is Validated	240697:Mcmdc2	126	unspecified	snp
1:9940386-SNV	1	9940386	?	C	G	Mcmdc2	missense_variant	exon	Missense	NM_177722	15	NM_177722:c.1888C>G	p.Pro630Ala	missense_variant	Missense	0	1	1	C/G	rs31970151	Is Validated	240697:Mcmdc2	125	unspecified	snp
1:9942561-SNV	1	9942561	?	T	C	Snhg6	intron_variant	intron	Other	NR_024067	2	NR_024067:n.207+49A>G	?	intron_variant	Other	0	1	1	T/C	rs32651593	Is Validated	266793:Snord87|73824:Snhg6	125	unspecified	snp
1:9944086-SNV	1	9944086	?	G	A	Snhg6	non_coding_exon_variant	exon	Other	NR_024067	1	NR_024067:n.33C>T	?	non_coding_exon_variant	Other	0	1	1	G/A	rs31665389	Is Validated	266793:Snord87|73824:Snhg6	125	unspecified	snp
1:10024960-Ins	1	10024960	?	-	GAG	Cops5	3_prime_UTR_variant	exon	Other	NR_102282	8	NR_102282:n.1377_1379dupCTC	?	non_coding_exon_variant	Other	3	0	3	-/GAG	rs214420258	?	26754:Cops5	137	unspecified	in-del
1:10027066-SNV	1	10027066	?	G	T	Cops5	intron_variant	intron	Other	NR_102282	7	NR_102282:n.1275+37C>A	?	intron_variant	Other	0	1	1	G/T	rs30476188	Is Validated	26754:Cops5	125	unspecified	snp
1:10034968-SNV	1	10034968	?	C	T	Cops5	synonymous_variant	exon	Other	NR_102282	2	NR_102282:n.694G>A	?	non_coding_exon_variant	Other	0	1	1	C/T	rs240462055	?	26754:Cops5	137	unspecified	snp
1:10035045-SNV	1	10035045	?	C	T	Cops5	missense_variant	exon	Missense	NR_102282	2	NR_102282:n.617G>A	?	non_coding_exon_variant	Other	0	1	1	?	?	?	?	?	?	?
1:10035048-SNV	1	10035048	?	C	T	Cops5	missense_variant	exon	Missense	NR_102282	2	NR_102282:n.614G>A	?	non_coding_exon_variant	Other	0	1	1	?	?	?	?	?	?	?
1:10037784-SNV	1	10037784	?	T	G	Cops5	missense_variant	exon	Missense	NR_102282	1	NR_102282:n.376A>C	?	non_coding_exon_variant	Other	0	1	1	T/G	rs254880931	?	211660:Cspp1|26754:Cops5	137	unspecified	snp
1:10077131-SNV	1	10077131	?	C	T	Cspp1	intron_variant	intron	Other	NM_026493	9	NM_026493:c.969-41C>T	?	intron_variant	Other	0	1	1	C/T	rs243942078	Is Validated	211660:Cspp1	137	unspecified	snp
1:10082356-SNV	1	10082356	?	A	C	Cspp1	intron_variant	intron	Other	NM_026493	10	NM_026493:c.1133+10A>C	?	intron_variant	Other	0	1	1	A/C	rs36753391	Is Validated	211660:Cspp1	126	unspecified	snp
1:10112859-Ins	1	10112859	?	-	TT	Cspp1	intron_variant	intron	Other	NM_026493	20	NM_026493:c.2305-13_2305-12dupTT	?	intron_variant	Other	2	0	2	-/TT	rs220546250	?	211660:Cspp1	137	unspecified	in-del
1:10112899-SNV	1	10112899	?	T	G	Cspp1	synonymous_variant	exon	Other	NM_026493	20	NM_026493:c.2328T>G	p.Leu776=	synonymous_variant	Other	0	1	1	T/G	rs52186039	Is Validated	211660:Cspp1	128	unspecified	snp
1:10112932-SNV	1	10112932	?	G	A	Cspp1	synonymous_variant	exon	Other	NM_026493	20	NM_026493:c.2361G>A	p.Ala787=	synonymous_variant	Other	0	1	1	G/A	rs52458866	Is Validated	211660:Cspp1	128	unspecified	snp
1:10113722-SNV	1	10113722	?	C	T	Cspp1	intron_variant	intron	Other	NM_026493	21	NM_026493:c.2556+15C>T	?	intron_variant	Other	0	1	1	C/T	rs46307806	Is Validated	211660:Cspp1	127	unspecified	snp
1:10116109-Ins	1	10116109	?	-	AGTCTATTTACAATAATTACGGAGTGTTAAAA	Cspp1	intron_variant	intron	Other	NM_026493	22	NM_026493:c.2623+27_2623+28ins(32)	?	intron_variant	Other	32	0	32	?	?	?	?	?	?	?
1:10116744-SNV	1	10116744	?	A	G	Cspp1	intron_variant	intron	Other	NM_026493	23	NM_026493:c.2741+13A>G	?	intron_variant	Other	0	1	1	A/G	rs50850530	Is Validated	211660:Cspp1	127	unspecified	snp
1:10127595-SNV	1	10127595	?	T	C	Cspp1	intron_variant	intron	Other	NM_026493	25	NM_026493:c.3022+32T>C	?	intron_variant	Other	0	1	1	T/C	rs48756229	Is Validated	211660:Cspp1	127	unspecified	snp
1:10135944-SNV	1	10135944	?	T	C	Cspp1	synonymous_variant	exon	Other	NM_026493	30	NM_026493:c.3393T>C	p.Gly1131=	synonymous_variant	Other	0	1	1	T/C	rs48701342	Is Validated	211660:Cspp1	127	unspecified	snp
1:10138999-Ins	1	10138999	?	-	GG	Arfgef1	splice_region_variant	intron	Other	NM_001102430	38	NM_001102430:c.5377-4_5377-3dupCC	?	splice_region_variant	Other	2	0	2	-/GG	rs245845468	?	211673:Arfgef1	137	unspecified	in-del
1:10140635-Del	1	10140635	?	CA	-	Arfgef1	intron_variant	intron	Other	NM_001102430	37	NM_001102430:c.5259-52_5259-51delTG	?	intron_variant	Other	-2	2	0	?	?	?	?	?	?	?
1:10153471-SNV	1	10153471	?	G	A	Arfgef1	synonymous_variant	exon	Other	NM_001102430	31	NM_001102430:c.4519C>T	p.Leu1507=	synonymous_variant	Other	0	1	1	G/A	rs49395183	Is Validated	211673:Arfgef1	127	unspecified	snp
1:10153548-SNV	1	10153548	?	C	T	Arfgef1	intron_variant	intron	Other	NM_001102430	31	NM_001102430:c.4466-24G>A	?	intron_variant	Other	0	1	1	C/T	rs47351031	Is Validated	211673:Arfgef1	127	unspecified	snp
1:10154264-Del	1	10154264	?	TAAAGG	-	Arfgef1	intron_variant	intron	Other	NM_001102430	29	NM_001102430:c.4329+12_4329+17delCCTTTA	?	intron_variant	Other	-6	6	0	TAAAGG/-	rs265727709	?	211673:Arfgef1	137	unspecified	in-del
1:10157903-SNV	1	10157903	?	C	A	Arfgef1	synonymous_variant	exon	Other	NM_001102430	27	NM_001102430:c.4065G>T	p.Pro1355=	synonymous_variant	Other	0	1	1	C/A	rs46669335	Is Validated	211673:Arfgef1	127	unspecified	snp
1:10159550-SNV	1	10159550	?	T	C	Arfgef1	intron_variant	intron	Other	NM_001102430	26	NM_001102430:c.3907+18A>G	?	intron_variant	Other	0	1	1	T/C	rs256952876	Is Validated	211673:Arfgef1	137	unspecified	snp
1:10159558-SNV	1	10159558	?	A	G	Arfgef1	intron_variant	intron	Other	NM_001102430	26	NM_001102430:c.3907+10T>C	?	intron_variant	Other	0	1	1	A/G	rs227331187	Is Validated	211673:Arfgef1	137	unspecified	snp
1:10159668-SNV	1	10159668	?	A	G	Arfgef1	synonymous_variant	exon	Other	NM_001102430	26	NM_001102430:c.3807T>C	p.Arg1269=	synonymous_variant	Other	0	1	1	A/G	rs50045048	Is Validated	211673:Arfgef1	127	unspecified	snp
1:10159870-SNV	1	10159870	?	A	G	Arfgef1	splice_region_variant	intron	Other	NM_001102430	25	NM_001102430:c.3734+7T>C	?	splice_region_variant	Other	0	1	1	A/G	rs47557017	Is Validated	211673:Arfgef1	127	unspecified	snp
1:10160068-Del	1	10160068	?	A	-	Arfgef1	intron_variant	intron	Other	NM_001102430	25	NM_001102430:c.3583-40delT	?	intron_variant	Other	-1	1	0	A/-	rs240495595	?	211673:Arfgef1	137	unspecified	in-del
1:10174091-SNV	1	10174091	?	C	T	Arfgef1	synonymous_variant	exon	Other	NM_001102430	19	NM_001102430:c.2946G>A	p.Arg982=	synonymous_variant	Other	0	1	1	C/T	rs50511122	Is Validated	211673:Arfgef1	127	unspecified	snp
1:10180943-SNV	1	10180943	?	G	A	Arfgef1	synonymous_variant	exon	Other	NM_001102430	17	NM_001102430:c.2616C>T	p.Asn872=	synonymous_variant	Other	0	1	1	G/A	rs251237604	Is Validated	211673:Arfgef1	137	unspecified	snp
1:10184352-SNV	1	10184352	?	G	A	Arfgef1	intron_variant	intron	Other	NM_001102430	14	NM_001102430:c.2226+34C>T	?	intron_variant	Other	0	1	1	G/A	rs6409257	Is Validated	211673:Arfgef1	116	unspecified	snp
1:10184431-SNV	1	10184431	?	G	A	Arfgef1	synonymous_variant	exon	Other	NM_001102430	14	NM_001102430:c.2181C>T	p.Pro727=	synonymous_variant	Other	0	1	1	G/A	rs6409765	Is Validated	211673:Arfgef1	116	unspecified	snp
1:10325108-SNV	1	10325108	?	T	C	Cpa6	3_prime_UTR_variant	UTR3	Other	NM_177834	11	NM_177834:c.*16A>G	?	3_prime_UTR_variant	Other	0	1	1	T/C	rs227569961	Is Validated	329093:Cpa6	137	unspecified	snp
1:10329455-SNV	1	10329455	?	C	T	Cpa6	intron_variant	intron	Other	NM_177834	10	NM_177834:c.1129+18G>A	?	intron_variant	Other	0	1	1	C/T	rs46165524	Is Validated	329093:Cpa6	127	unspecified	snp
1:10337486-SNV	1	10337486	?	A	T	Cpa6	intron_variant	intron	Other	NM_177834	9	NM_177834:c.842-17T>A	?	intron_variant	Other	0	1	1	A/T	rs47447092	Is Validated	329093:Cpa6	127	unspecified	snp
1:10409250-SNV	1	10409250	?	G	A	Cpa6	splice_region_variant	intron	Other	NM_177834	7	NM_177834:c.750+7C>T	?	splice_region_variant	Other	0	1	1	G/A	rs48384574	Is Validated	329093:Cpa6	127	unspecified	snp
1:10719615-SNV	1	10719615	?	G	A	Cpa6,Mir467e	missense_variant	exon	Missense	NM_177834,NR_030645	1,3	NM_177834:c.113C>T,NR_030645:n.18-5219C>T	p.Ala38Val,?	missense_variant,intron_variant	Missense,Other	0	1	1	G/A	rs31900655	Is Validated	329093:Cpa6	125	unspecified	snp
1:10719780-SNV	1	10719780	?	G	A	Cpa6,Mir467e	5_prime_UTR_variant	UTR5	Other	NM_177834,NR_030645	1,3	NM_177834:c.-53C>T,NR_030645:n.18-5384C>T	?,?	5_prime_UTR_variant,intron_variant	Other,Other	0	1	1	G/A	rs31900658	Is Validated	329093:Cpa6	125	unspecified	snp
1:10805743-SNV	1	10805743	?	G	T	Mir467e	intron_variant	intron	Other	NR_030645	2	NR_030645:n.17+60095C>A	?	intron_variant	Other	0	1	1	G/T	rs582235784	?	?	142	unspecified	snp
1:10993931-SNV	1	10993931	?	C	G	Prex2	intron_variant	intron	Other	NM_029525	1	NM_029525:c.117+22C>G	?	intron_variant	Other	0	1	1	C/G	rs31426415	Is Validated	109294:Prex2	125	unspecified	snp
1:11098421-SNV	1	11098421	?	G	A	Prex2	intron_variant	intron	Other	NM_029525	7	NM_029525:c.682-42G>A	?	intron_variant	Other	0	1	1	G/A	rs31928752	Is Validated	109294:Prex2	125	unspecified	snp
1:11098477-SNV	1	11098477	?	T	C	Prex2	synonymous_variant	exon	Other	NM_029525	7	NM_029525:c.696T>C	p.Thr232=	synonymous_variant	Other	0	1	1	T/C	rs31929955	Is Validated	109294:Prex2	125	unspecified	snp
1:11098546-SNV	1	11098546	?	A	G	Prex2	synonymous_variant	exon	Other	NM_029525	7	NM_029525:c.765A>G	p.Arg255=	synonymous_variant	Other	0	1	1	A/G	rs31922674	Is Validated	109294:Prex2	125	unspecified	snp
1:11098573-SNV	1	11098573	?	A	G	Prex2	synonymous_variant	exon	Other	NM_029525	7	NM_029525:c.792A>G	p.Leu264=	synonymous_variant	Other	0	1	1	A/G	rs31922677	Is Validated	109294:Prex2	125	unspecified	snp
1:11098612-SNV	1	11098612	?	T	G	Prex2	intron_variant	intron	Other	NM_029525	7	NM_029525:c.815+16T>G	?	intron_variant	Other	0	1	1	T/G	rs31922679	Is Validated	109294:Prex2	125	unspecified	snp
1:11110277-SNV	1	11110277	?	G	A	Prex2	splice_region_variant	intron	Other	NM_029525	10	NM_029525:c.1070-5G>A	?	splice_region_variant	Other	0	1	1	G/A	rs46353406	Is Validated	109294:Prex2	127	unspecified	snp
1:11110325-SNV	1	11110325	?	T	C	Prex2	synonymous_variant	exon	Other	NM_029525	10	NM_029525:c.1113T>C	p.Ser371=	synonymous_variant	Other	0	1	1	T/C	rs31927536	Is Validated	109294:Prex2	125	unspecified	snp
1:11110438-SNV	1	11110438	?	C	T	Prex2	intron_variant	intron	Other	NM_029525	10	NM_029525:c.1214+12C>T	?	intron_variant	Other	0	1	1	?	?	?	?	?	?	?
1:11110456-SNV	1	11110456	?	A	G	Prex2	intron_variant	intron	Other	NM_029525	10	NM_029525:c.1214+30A>G	?	intron_variant	Other	0	1	1	A/G	rs31927541	Is Validated	109294:Prex2	125	unspecified	snp
1:11112788-SNV	1	11112788	?	C	T	Prex2	synonymous_variant	exon	Other	NM_029525	11	NM_029525:c.1260C>T	p.Pro420=	synonymous_variant	Other	0	1	1	C/T	rs31928963	Is Validated	109294:Prex2	125	unspecified	snp
1:11123106-Del	1	11123106	?	TT	-	Prex2	intron_variant	intron	Other	NM_029525	12	NM_029525:c.1316-12_1316-11delTT	?	intron_variant	Other	-2	2	0	TT/-	rs386880727	?	109294:Prex2	138	unspecified	in-del
1:11123822-SNV	1	11123822	?	G	A	Prex2	synonymous_variant	exon	Other	NM_029525	13	NM_029525:c.1428G>A	p.Arg476=	synonymous_variant	Other	0	1	1	G/A	rs6372231	Is Validated	109294:Prex2	116	unspecified	snp
1:11132300-SNV	1	11132300	?	T	C	Prex2	intron_variant	intron	Other	NM_029525	14	NM_029525:c.1470-38T>C	?	intron_variant	Other	0	1	1	T/C	rs47775574	Is Validated	109294:Prex2	127	unspecified	snp
1:11132321-Ins	1	11132321	?	-	TTTCT	Prex2	intron_variant	intron	Other	NM_029525	14	NM_029525:c.1470-15_1470-14insCTTTT	?	intron_variant	Other	5	0	5	-/TTTCT	rs262041345	?	109294:Prex2	137	unspecified	in-del
1:11136738-SNV	1	11136738	?	T	C	Prex2	intron_variant	intron	Other	NM_029525	15	NM_029525:c.1546-27T>C	?	intron_variant	Other	0	1	1	T/C	rs31929819	Is Validated	109294:Prex2	125	unspecified	snp
1:11149879-SNV	1	11149879	?	G	T	Prex2	synonymous_variant	exon	Other	NM_029525	19	NM_029525:c.2073G>T	p.Val691=	synonymous_variant	Other	0	1	1	G/T	rs13475723	Is Validated	109294:Prex2	121	unspecified	snp
1:11156367-Ins	1	11156367	?	-	TT	Prex2	intron_variant	intron	Other	NM_029525	21	NM_029525:c.2344+17_2344+18dupTT	?	intron_variant	Other	2	0	2	?	?	?	?	?	?	?
1:11156400-SNV	1	11156400	?	T	C	Prex2	intron_variant	intron	Other	NM_029525	21	NM_029525:c.2344+42T>C	?	intron_variant	Other	0	1	1	T/C	rs33860408	Is Validated	109294:Prex2	125	unspecified	snp
1:11170680-SNV	1	11170680	?	A	G	Prex2	missense_variant	exon	Missense	NM_029525	25	NM_029525:c.3011A>G	p.Gln1004Arg	missense_variant	Missense	0	1	1	A/G	rs31934669	Is Validated	109294:Prex2	125	unspecified	snp
1:11181833-Ins	1	11181833	?	-	AA	Prex2	intron_variant	intron	Other	NM_029525	26	NM_029525:c.3123-15_3123-14dupAA	?	intron_variant	Other	2	0	2	-/AA	rs238260628	?	109294:Prex2	137	unspecified	in-del
1:11184476-SNV	1	11184476	?	T	C	Prex2	synonymous_variant	exon	Other	NM_029525	27	NM_029525:c.3333T>C	p.Ala1111=	synonymous_variant	Other	0	1	1	T/C	rs31939539	Is Validated	109294:Prex2	125	unspecified	snp
1:11185112-Ins	1	11185112	?	-	G	Prex2	intron_variant	intron	Other	NM_029525	28	NM_029525:c.3398-17dupG	?	intron_variant	Other	1	0	1	?	?	?	?	?	?	?
1:11185225-SNV	1	11185225	?	A	G	Prex2	intron_variant	intron	Other	NM_029525	28	NM_029525:c.3480+13A>G	?	intron_variant	Other	0	1	1	A/G	rs585225647	?	109294:Prex2	142	unspecified	snp
1:11185230-Del	1	11185230	?	TTTTTTTTTT	-	Prex2	intron_variant	intron	Other	NM_029525	28	NM_029525:c.3480+34_3480+43delTTTTTTTTTT	?	intron_variant	Other	-10	10	0	TTTTTTTTTT/-	rs387581225	?	109294:Prex2	138	unspecified	in-del
1:11186585-SNV	1	11186585	?	T	C	Prex2	intron_variant	intron	Other	NM_029525	30	NM_029525:c.3572-52T>C	?	intron_variant	Other	0	1	1	T/C	rs3680189	Is Validated	109294:Prex2	107	unspecified	snp
1:11186627-SNV	1	11186627	?	A	C	Prex2	intron_variant	intron	Other	NM_029525	30	NM_029525:c.3572-10A>C	?	intron_variant	Other	0	1	1	A/C	rs31938083	Is Validated	109294:Prex2	125	unspecified	snp
1:11186773-SNV	1	11186773	?	A	C	Prex2	splice_region_variant	intron	Other	NM_029525	30	NM_029525:c.3700+8A>C	?	splice_region_variant	Other	0	1	1	A/C	rs31939568	Is Validated	109294:Prex2	125	unspecified	snp
1:11186791-SNV	1	11186791	?	G	C	Prex2	intron_variant	intron	Other	NM_029525	30	NM_029525:c.3700+26G>C	?	intron_variant	Other	0	1	1	G/C	rs3681510	Is Validated	109294:Prex2	107	unspecified	snp
1:11193458-SNV	1	11193458	?	A	G	Prex2	intron_variant	intron	Other	NM_029525	31	NM_029525:c.3701-55A>G	?	intron_variant	Other	0	1	1	A/G	rs50082131	Is Validated	109294:Prex2	127	unspecified	snp
1:11193464-SNV	1	11193464	?	T	C	Prex2	intron_variant	intron	Other	NM_029525	31	NM_029525:c.3701-49T>C	?	intron_variant	Other	0	1	1	T/C	rs251407159	Is Validated	109294:Prex2	137	unspecified	snp
1:11193547-SNV	1	11193547	?	A	G	Prex2	synonymous_variant	exon	Other	NM_029525	31	NM_029525:c.3735A>G	p.Glu1245=	synonymous_variant	Other	0	1	1	A/G	rs50688667	Is Validated	109294:Prex2	127	unspecified	snp
1:11193569-SNV	1	11193569	?	T	C	Prex2	intron_variant	intron	Other	NM_029525	31	NM_029525:c.3742+15T>C	?	intron_variant	Other	0	1	1	T/C	rs31939661	Is Validated	109294:Prex2	125	unspecified	snp
1:11199836-SNV	1	11199836	?	C	T	Prex2	synonymous_variant	exon	Other	NM_029525	32	NM_029525:c.3744C>T	p.Asp1248=	synonymous_variant	Other	0	1	1	C/T	rs31942574	Is Validated	109294:Prex2	125	unspecified	snp
1:11204033-SNV	1	11204033	?	T	C	Prex2	intron_variant	intron	Other	NM_029525	33	NM_029525:c.3961-33T>C	?	intron_variant	Other	0	1	1	T/C	rs31940584	Is Validated	109294:Prex2	125	unspecified	snp
1:11204035-SNV	1	11204035	?	T	C	Prex2	intron_variant	intron	Other	NM_029525	33	NM_029525:c.3961-31T>C	?	intron_variant	Other	0	1	1	T/C	rs31940587	Is Validated	109294:Prex2	125	unspecified	snp
1:11208651-SNV	1	11208651	?	A	T	Prex2	synonymous_variant	exon	Other	NM_029525	34	NM_029525:c.4203A>T	p.Ser1401=	synonymous_variant	Other	0	1	1	A/T	rs31017549	Is Validated	109294:Prex2	125	unspecified	snp
1:11208692-SNV	1	11208692	?	T	C	Prex2	intron_variant	intron	Other	NM_029525	34	NM_029525:c.4207+37T>C	?	intron_variant	Other	0	1	1	T/C	rs31937856	Is Validated	109294:Prex2	125	unspecified	snp
1:11265955-SNV	1	11265955	?	A	G	Prex2	intron_variant	intron	Other	NM_029525	37	NM_029525:c.4390-14A>G	?	intron_variant	Other	0	1	1	A/G	rs30534831	RS orientation is reversed,Is Validated	109294:Prex2	125	unspecified	snp
1:11266151-SNV	1	11266151	?	T	C	Prex2	synonymous_variant	exon	Other	NM_029525	37	NM_029525:c.4572T>C	p.Gly1524=	synonymous_variant	Other	0	1	1	T/C	rs46915337	Is Validated	109294:Prex2	127	unspecified	snp
1:11266163-SNV	1	11266163	?	C	T	Prex2	splice_region_variant	intron	Other	NM_029525	37	NM_029525:c.4580+4C>T	?	splice_region_variant	Other	0	1	1	C/T	rs48455538	Is Validated	109294:Prex2	127	unspecified	snp
1:11297684-SNV	1	11297684	?	T	C	Prex2	intron_variant	intron	Other	NM_029525	40	NM_029525:c.4752-24T>C	?	intron_variant	Other	0	1	1	T/C	rs238912272	Is Validated	109294:Prex2	137	unspecified	snp
1:11297758-SNV	1	11297758	?	T	C	Prex2	3_prime_UTR_variant	UTR3	Other	NM_029525	40	NM_029525:c.*5T>C	?	3_prime_UTR_variant	Other	0	1	1	T/C	rs258559902	Is Validated	109294:Prex2	137	unspecified	snp
1:11518591-SNV	1	11518591	?	G	A	A830018L16Rik	synonymous_variant	exon	Other	NM_001160369	3	NM_001160369:c.231G>A	p.Thr77=	synonymous_variant	Other	0	1	1	G/A	rs32589475	Is Validated	320492:A830018L16Rik	125	unspecified	snp
1:11518717-SNV	1	11518717	?	T	C	A830018L16Rik	splice_region_variant	intron	Other	NM_001160369	3	NM_001160369:c.349+8T>C	?	splice_region_variant	Other	0	1	1	T/C	rs47307755	Is Validated	320492:A830018L16Rik	127	unspecified	snp
1:11562891-SNV	1	11562891	?	G	T	A830018L16Rik	intron_variant	intron	Other	NM_001160369	5	NM_001160369:c.479-72G>T	?	intron_variant	Other	0	1	1	G/T	rs49577660	?	320492:A830018L16Rik	127	unspecified	snp
1:11562908-SNV	1	11562908	?	A	T	A830018L16Rik	intron_variant	intron	Other	NM_001160369	5	NM_001160369:c.479-55A>T	?	intron_variant	Other	0	1	1	A/T	rs31116075	Is Validated	320492:A830018L16Rik	125	unspecified	snp
1:11588451-SNV	1	11588451	?	T	C	A830018L16Rik	synonymous_variant	exon	Other	NM_001160369	6	NM_001160369:c.585T>C	p.Ala195=	synonymous_variant	Other	0	1	1	T/C	rs30509412	Is Validated	320492:A830018L16Rik	125	unspecified	snp
1:11588481-SNV	1	11588481	?	G	T	A830018L16Rik	synonymous_variant	exon	Other	NM_001160369	6	NM_001160369:c.615G>T	p.Pro205=	synonymous_variant	Other	0	1	1	G/T	rs13475724	Is Validated	320492:A830018L16Rik	121	unspecified	snp
1:11933536-SNV	1	11933536	?	A	G	A830018L16Rik	splice_region_variant	intron	Other	NM_001160369	11	NM_001160369:c.1147-8A>G	?	splice_region_variant	Other	0	1	1	A/G	rs49454251	Is Validated	320492:A830018L16Rik	127	unspecified	snp
1:12818369-SNV	1	12818369	?	C	A	Sulf1	intron_variant	intron	Other	NM_172294	9	NM_172294:c.886-9C>A	?	intron_variant	Other	0	1	1	C/A	rs37526095	Is Validated	240725:Sulf1	126	unspecified	snp
1:12821991-SNV	1	12821991	?	G	A	Sulf1	synonymous_variant	exon	Other	NM_172294	12	NM_172294:c.1269G>A	p.Glu423=	synonymous_variant	Other	0	1	1	G/A	rs37073729	Is Validated	240725:Sulf1	126	unspecified	snp
1:12836187-SNV	1	12836187	?	G	C	Sulf1	synonymous_variant	exon	Other	NM_172294	13	NM_172294:c.1452G>C	p.Thr484=	synonymous_variant	Other	0	1	1	G/C	rs37594273	Is Validated	240725:Sulf1	126	unspecified	snp
1:12848256-SNV	1	12848256	?	G	A	Sulf1	intron_variant	intron	Other	NM_172294	19	NM_172294:c.2424+19G>A	?	intron_variant	Other	0	1	1	G/A	rs238960972	Is Validated	240725:Sulf1	137	unspecified	snp
1:12858853-SNV	1	12858853	?	A	G	Sulf1	3_prime_UTR_variant	UTR3	Other	NM_172294	22	NM_172294:c.*11A>G	?	3_prime_UTR_variant	Other	0	1	1	A/G	rs39353693	Is Validated	240725:Sulf1	126	unspecified	snp
1:12881104-SNV	1	12881104	?	A	G	Slco5a1	intron_variant	intron	Other	NM_172841	6	NM_172841:c.1785+189T>C	?	intron_variant	Other	0	1	1	A/G	rs31749867	Is Validated	240726:Slco5a1	125	unspecified	snp
1:12881147-SNV	1	12881147	?	G	A	Slco5a1	intron_variant	intron	Other	NM_172841	6	NM_172841:c.1785+146C>T	?	intron_variant	Other	0	1	1	G/A	rs31430065	Is Validated	240726:Slco5a1	125	unspecified	snp
1:12881210-Del	1	12881210	?	GTC	-	Slco5a1	intron_variant	intron	Other	NM_172841	6	NM_172841:c.1785+81_1785+83delGAC	?	intron_variant	Other	-3	3	0	GTC/-	rs226619820	?	240726:Slco5a1	137	unspecified	in-del
1:12894603-SNV	1	12894603	?	G	A	Slco5a1	synonymous_variant	exon	Other	NM_172841	5	NM_172841:c.1449C>T	p.Ala483=	synonymous_variant	Other	0	1	1	G/A	rs250668726	Is Validated	240726:Slco5a1	137	unspecified	snp
1:12921010-SNV	1	12921010	?	T	A	Slco5a1	intron_variant	intron	Other	NM_172841	4	NM_172841:c.1426+28A>T	?	intron_variant	Other	0	1	1	T/A	rs47837271	Is Validated	240726:Slco5a1	127	unspecified	snp
1:12939089-SNV	1	12939089	?	G	A	Slco5a1	synonymous_variant	exon	Other	NM_172841	3	NM_172841:c.1161C>T	p.Ala387=	synonymous_variant	Other	0	1	1	G/A	rs228205596	?	240726:Slco5a1	137	unspecified	snp
1:12944116-Del	1	12944116	?	GA	-	Slco5a1	splice_region_variant	intron	Other	NM_172841	2	NM_172841:c.917-5_917-4delTC	?	splice_region_variant	Other	-2	2	0	GA/-	rs387136848	?	240726:Slco5a1	138	unspecified	in-del
1:12989758-SNV	1	12989758	?	T	C	Slco5a1	synonymous_variant	exon	Other	NM_172841	1	NM_172841:c.738A>G	p.Thr246=	synonymous_variant	Other	0	1	1	T/C	rs32767794	Is Validated	240726:Slco5a1	125	unspecified	snp
1:12989850-SNV	1	12989850	?	C	T	Slco5a1	missense_variant	exon	Missense	NM_172841	1	NM_172841:c.646G>A	p.Ala216Thr	missense_variant	Missense	0	1	1	?	?	?	?	?	?	?
1:12990019-SNV	1	12990019	?	G	A	Slco5a1	synonymous_variant	exon	Other	NM_172841	1	NM_172841:c.477C>T	p.Ile159=	synonymous_variant	Other	0	1	1	G/A	rs49358903	Is Validated	240726:Slco5a1	127	unspecified	snp
1:12990096-SNV	1	12990096	?	A	G	Slco5a1	synonymous_variant	exon	Other	NM_172841	1	NM_172841:c.400T>C	p.Leu134=	synonymous_variant	Other	0	1	1	A/G	rs265409636	?	240726:Slco5a1	137	unspecified	snp
1:12990219-SNV	1	12990219	?	T	C	Slco5a1	missense_variant	exon	Missense	NM_172841	1	NM_172841:c.277A>G	p.Thr93Ala	missense_variant	Missense	0	1	1	T/C	rs250053349	?	240726:Slco5a1	137	unspecified	snp
1:12990418-SNV	1	12990418	?	C	T	Slco5a1	synonymous_variant	exon	Other	NM_172841	1	NM_172841:c.78G>A	p.Lys26=	synonymous_variant	Other	0	1	1	C/T	rs45866449	Is Validated	240726:Slco5a1	127	unspecified	snp
1:13114284-SNV	1	13114284	?	G	A	Prdm14	synonymous_variant	exon	Other	NM_001081209	8	NM_001081209:c.1662C>T	p.His554=	synonymous_variant	Other	0	1	1	G/A	rs30517770	Is Validated	383491:Prdm14	125	unspecified	snp
1:13114401-SNV	1	13114401	?	G	A	Prdm14	synonymous_variant	exon	Other	NM_001081209	8	NM_001081209:c.1545C>T	p.Ala515=	synonymous_variant	Other	0	1	1	G/A	rs30893543	Is Validated	383491:Prdm14	125	unspecified	snp
1:13122443-SNV	1	13122443	?	A	G	Prdm14	synonymous_variant	exon	Other	NM_001081209	5	NM_001081209:c.1071T>C	p.Asn357=	synonymous_variant	Other	0	1	1	A/G	rs49700284	Is Validated	383491:Prdm14	127	unspecified	snp
1:13122474-SNV	1	13122474	?	C	T	Prdm14	missense_variant	exon	Missense	NM_001081209	5	NM_001081209:c.1040G>A	p.Arg347Gln	missense_variant	Missense	0	1	1	C/T	rs47808594	Is Validated	383491:Prdm14	127	unspecified	snp
1:13122620-SNV	1	13122620	?	A	G	Prdm14	synonymous_variant	exon	Other	NM_001081209	5	NM_001081209:c.894T>C	p.Asp298=	synonymous_variant	Other	0	1	1	A/G	rs50904191	Is Validated	383491:Prdm14	127	unspecified	snp
1:13122645-SNV	1	13122645	?	C	G	Prdm14	intron_variant	intron	Other	NM_001081209	5	NM_001081209:c.883-14G>C	?	intron_variant	Other	0	1	1	C/G	rs49083570	Is Validated	383491:Prdm14	127	unspecified	snp
1:13122657-Del	1	13122657	?	GTT	-	Prdm14	intron_variant	intron	Other	NM_001081209	5	NM_001081209:c.883-28_883-26delAAC	?	intron_variant	Other	-3	3	0	?	?	?	?	?	?	?
1:13122657-Del-2	1	13122657	?	GTTTT	-	Prdm14	intron_variant	intron	Other	NM_001081209	5	NM_001081209:c.883-30_883-26delAAAAC	?	intron_variant	Other	-5	5	0	?	?	?	?	?	?	?
1:13122657-MIX	1	13122657	?	GTTTT	TT,-	Prdm14	intron_variant	intron	Other	NM_001081209	5	NM_001081209:c.883-30_883-26delinsAA	?	intron_variant	Other	-3	5	2	?	?	?	?	?	?	?
1:13124337-SNV	1	13124337	?	C	T	Prdm14	intron_variant	intron	Other	NM_001081209	4	NM_001081209:c.882+26G>A	?	intron_variant	Other	0	1	1	C/T	rs50438551	Is Validated	383491:Prdm14	127	unspecified	snp
1:13124567-SNV	1	13124567	?	G	C	Prdm14	intron_variant	intron	Other	NM_001081209	4	NM_001081209:c.725-47C>G	?	intron_variant	Other	0	1	1	G/C	rs48964988	Is Validated	383491:Prdm14	127	unspecified	snp
1:13124704-SNV	1	13124704	?	A	G	Prdm14	intron_variant	intron	Other	NM_001081209	3	NM_001081209:c.671-32T>C	?	intron_variant	Other	0	1	1	A/G	rs51434726	Is Validated	383491:Prdm14	128	unspecified	snp
1:13125581-SNV	1	13125581	?	G	A	Prdm14	synonymous_variant	exon	Other	NM_001081209	2	NM_001081209:c.255C>T	p.Ser85=	synonymous_variant	Other	0	1	1	G/A	rs13475730	Is Validated	383491:Prdm14	121	unspecified	snp
1:13125617-SNV	1	13125617	?	A	C	Prdm14	synonymous_variant	exon	Other	NM_001081209	2	NM_001081209:c.219T>G	p.Thr73=	synonymous_variant	Other	0	1	1	A/C	rs31838493	Is Validated	383491:Prdm14	125	unspecified	snp
1:13125649-SNV	1	13125649	?	C	T	Prdm14	missense_variant	exon	Missense	NM_001081209	2	NM_001081209:c.187G>A	p.Ala63Thr	missense_variant	Missense	0	1	1	C/T	rs30760930	Is Validated	383491:Prdm14	125	unspecified	snp
1:13125821-SNV	1	13125821	?	G	A	Prdm14	synonymous_variant	exon	Other	NM_001081209	2	NM_001081209:c.15C>T	p.Pro5=	synonymous_variant	Other	0	1	1	G/A	rs31380060	Is Validated	383491:Prdm14	125	unspecified	snp
1:13125845-SNV	1	13125845	?	A	G	Prdm14	5_prime_UTR_variant	UTR5	Other	NM_001081209	2	NM_001081209:c.-10T>C	?	5_prime_UTR_variant	Other	0	1	1	A/G	rs32204311	Is Validated	383491:Prdm14	125	unspecified	snp
1:13146832-SNV	1	13146832	?	C	T	Ncoa2	intron_variant	intron	Other	NM_008678	22	NM_008678:c.4377+43G>A	?	intron_variant	Other	0	1	1	C/T	rs254292710	?	17978:Ncoa2	137	unspecified	snp
1:13146978-Ins	1	13146978	?	-	AT	Ncoa2	intron_variant	intron	Other	NM_008678	22	NM_008678:c.4288-15_4288-14dupAT	?	intron_variant	Other	2	0	2	-/AT	rs241532747	?	17978:Ncoa2	137	unspecified	in-del
1:13148522-SNV	1	13148522	?	C	T	Ncoa2	splice_region_variant	intron	Other	NM_008678	21	NM_008678:c.4089-7G>A	?	splice_region_variant	Other	0	1	1	C/T	rs32011473	Is Validated	17978:Ncoa2	125	unspecified	snp
1:13149068-SNV	1	13149068	?	T	C	Ncoa2	synonymous_variant	exon	Other	NM_008678	20	NM_008678:c.3951A>G	p.Thr1317=	synonymous_variant	Other	0	1	1	T/C	rs50992756	Is Validated	17978:Ncoa2	127	unspecified	snp
1:13149112-Del	1	13149112	?	AAAAAC	-	Ncoa2	splice_region_variant	intron	Other	NM_008678	20	NM_008678:c.3911-9_3911-4delGTTTTT	?	splice_region_variant	Other	-6	6	0	AAAAAC/-	rs212523688	?	17978:Ncoa2	137	unspecified	in-del
1:13150819-SNV	1	13150819	?	A	G	Ncoa2	synonymous_variant	exon	Other	NM_008678	19	NM_008678:c.3781T>C	p.Leu1261=	synonymous_variant	Other	0	1	1	A/G	rs51794756	Is Validated	17978:Ncoa2	128	unspecified	snp
1:13150850-SNV	1	13150850	?	T	C	Ncoa2	synonymous_variant	exon	Other	NM_008678	19	NM_008678:c.3750A>G	p.Arg1250=	synonymous_variant	Other	0	1	1	T/C	rs51888800	Is Validated	17978:Ncoa2	128	unspecified	snp
1:13150862-SNV	1	13150862	?	A	G	Ncoa2	synonymous_variant	exon	Other	NM_008678	19	NM_008678:c.3738T>C	p.His1246=	synonymous_variant	Other	0	1	1	A/G	rs47588139	Is Validated	17978:Ncoa2	127	unspecified	snp
1:13152332-SNV	1	13152332	?	C	A	Ncoa2	intron_variant	intron	Other	NM_008678	18	NM_008678:c.3681+47G>T	?	intron_variant	Other	0	1	1	C/A	rs32569387	Is Validated	17978:Ncoa2	125	unspecified	snp
1:13152369-SNV	1	13152369	?	G	T	Ncoa2	intron_variant	intron	Other	NM_008678	18	NM_008678:c.3681+10C>A	?	intron_variant	Other	0	1	1	G/T	rs245511021	?	17978:Ncoa2	137	unspecified	snp
1:13152854-SNV	1	13152854	?	C	T	Ncoa2	synonymous_variant	exon	Other	NM_008678	17	NM_008678:c.3546G>A	p.Val1182=	synonymous_variant	Other	0	1	1	C/T	rs244376060	Is Validated	17978:Ncoa2	137	unspecified	snp
1:13166885-SNV	1	13166885	?	T	C	Ncoa2	intron_variant	intron	Other	NM_008678	12	NM_008678:c.2605+11A>G	?	intron_variant	Other	0	1	1	T/C	rs31451954	Is Validated	17978:Ncoa2	125	unspecified	snp
1:13174177-SNV	1	13174177	?	G	T	Ncoa2	missense_variant	exon	Missense	NM_008678	11	NM_008678:c.2296C>A	p.Leu766Ile	missense_variant	Missense	0	1	1	G/T	rs45654448	Is Validated	17978:Ncoa2	127	unspecified	snp
1:13174469-SNV	1	13174469	?	T	C	Ncoa2	synonymous_variant	exon	Other	NM_008678	11	NM_008678:c.2004A>G	p.Ser668=	synonymous_variant	Other	0	1	1	T/C	rs51046116	Is Validated	17978:Ncoa2	127	unspecified	snp
1:13175111-SNV	1	13175111	?	T	C	Ncoa2	synonymous_variant	exon	Other	NM_008678	11	NM_008678:c.1362A>G	p.Gln454=	synonymous_variant	Other	0	1	1	T/C	rs31514370	Is Validated	17978:Ncoa2	125	unspecified	snp
1:13177037-SNV	1	13177037	?	A	G	Ncoa2	intron_variant	intron	Other	NM_008678	10	NM_008678:c.1124+37T>C	?	intron_variant	Other	0	1	1	A/G	rs47810224	Is Validated	17978:Ncoa2	127	unspecified	snp
1:13177044-SNV	1	13177044	?	A	G	Ncoa2	intron_variant	intron	Other	NM_008678	10	NM_008678:c.1124+30T>C	?	intron_variant	Other	0	1	1	A/G	rs259717817	?	17978:Ncoa2	137	unspecified	snp
1:13180557-SNV	1	13180557	?	T	C	Ncoa2	synonymous_variant	exon	Other	NM_008678	9	NM_008678:c.900A>G	p.Val300=	synonymous_variant	Other	0	1	1	T/C	rs48525168	Is Validated	17978:Ncoa2	127	unspecified	snp
1:13181185-Del	1	13181185	?	AC	-	Ncoa2	intron_variant	intron	Other	NM_008678	8	NM_008678:c.832+30_832+31delGT	?	intron_variant	Other	-2	2	0	AC/-	rs253711691	?	17978:Ncoa2	137	unspecified	in-del
1:13184221-SNV	1	13184221	?	C	T	Ncoa2	synonymous_variant	exon	Other	NM_008678	7	NM_008678:c.684G>A	p.Gln228=	synonymous_variant	Other	0	1	1	C/T	rs240102709	?	17978:Ncoa2	137	unspecified	snp
1:13224598-SNV	1	13224598	?	G	A	Ncoa2	intron_variant	intron	Other	NM_008678	3	NM_008678:c.86+11C>T	?	intron_variant	Other	0	1	1	G/A	rs32094771	Is Validated	17978:Ncoa2	125	unspecified	snp
1:13571770-SNV	1	13571770	?	T	C	Tram1	intron_variant	intron	Other	NM_028173	8	NM_028173:c.746+33A>G	?	intron_variant	Other	0	1	1	T/C	rs219313973	?	72265:Tram1	137	unspecified	snp
1:13571777-SNV	1	13571777	?	A	G	Tram1	intron_variant	intron	Other	NM_028173	8	NM_028173:c.746+26T>C	?	intron_variant	Other	0	1	1	A/G	rs239898093	?	72265:Tram1	137	unspecified	snp
1:13572096-SNV	1	13572096	?	G	A	Tram1	intron_variant	intron	Other	NM_028173	7	NM_028173:c.571-22C>T	?	intron_variant	Other	0	1	1	?	?	?	?	?	?	?
1:13579405-SNV	1	13579405	?	T	G	Tram1	intron_variant	intron	Other	NM_028173	4	NM_028173:c.426+45A>C	?	intron_variant	Other	0	1	1	?	?	?	?	?	?	?
1:13580964-SNV	1	13580964	?	A	T	Tram1	intron_variant	intron	Other	NM_028173	2	NM_028173:c.187+59T>A	?	intron_variant	Other	0	1	1	?	?	?	?	?	?	?
1:13581034-SNV	1	13581034	?	C	T	Tram1	missense_variant	exon	Missense	NM_028173	2	NM_028173:c.176G>A	p.Arg59His	missense_variant	Missense	0	1	1	?	?	?	?	?	?	?
1:13647563-SNV	1	13647563	?	G	T	Lactb2	intron_variant	intron	Other	NM_145381	3	NM_145381:c.287-52C>A	?	intron_variant	Other	0	1	1	G/T	rs49705433	Is Validated	212442:Lactb2	127	unspecified	snp
1:13650749-SNV	1	13650749	?	A	T	Lactb2	synonymous_variant	exon	Other	NM_145381	2	NM_145381:c.258T>A	p.Ile86=	synonymous_variant	Other	0	1	1	A/T	rs13468362	RS orientation is reversed,Is Validated	212442:Lactb2	121	unspecified	snp
1:13650857-SNV	1	13650857	?	T	A	Lactb2	synonymous_variant	exon	Other	NM_145381	2	NM_145381:c.150A>T	p.Pro50=	synonymous_variant	Other	0	1	1	T/A	rs13468359	RS orientation is reversed,Is Validated	212442:Lactb2	121	unspecified	snp
1:13650863-SNV	1	13650863	?	A	G	Lactb2	synonymous_variant	exon	Other	NM_145381	2	NM_145381:c.144T>C	p.Gly48=	synonymous_variant	Other	0	1	1	A/G	rs13468360	RS orientation is reversed,Is Validated	212442:Lactb2	121	unspecified	snp
1:13660314-SNV	1	13660314	?	G	A	Lactb2	intron_variant	intron	Other	NM_145381	1	NM_145381:c.122+15C>T	?	intron_variant	Other	0	1	1	G/A	rs244573322	?	212442:Lactb2	137	unspecified	snp
1:13700937-SNV	1	13700937	?	G	A	Xkr9	missense_variant	exon	Missense	NM_001011873	4	NM_001011873:c.676G>A	p.Val226Ile	missense_variant	Missense	0	1	1	G/A	rs32477769	Is Validated	381246:Xkr9	125	unspecified	snp
1:13786858-SNV	1	13786858	?	C	G	Gm5523	non_coding_exon_variant	exon	Other	NR_004447	1	NR_004447:n.72G>C	?	non_coding_exon_variant	Other	0	1	1	C/G	rs46887220	Is Validated	433273:Gm5523	127	unspecified	snp
1:13786859-SNV	1	13786859	?	A	G	Gm5523	non_coding_exon_variant	exon	Other	NR_004447	1	NR_004447:n.71T>C	?	non_coding_exon_variant	Other	0	1	1	A/G	rs51133593	Is Validated	433273:Gm5523	127	unspecified	snp
1:13786937-Ins	1	13786937	?	-	GAGGAGCCA	Gm5523	upstream_gene_variant	upstream_intergenic	Unknown	NR_004447	1	NR_004447:n.-7_-6insTGGCTCCTC	?	upstream_gene_variant	Unknown	9	0	9	-/GAGGAGCCA	rs387569852	?	433273:Gm5523	138	unspecified	in-del
1:13786969-SNV	1	13786969	?	T	A	Gm5523	upstream_gene_variant	upstream_intergenic	Unknown	NR_004447	1	NR_004447:n.-39A>T	?	upstream_gene_variant	Unknown	0	1	1	T/A	rs263078172	Is Validated	433273:Gm5523	137	unspecified	snp
1:14229456-SNV	1	14229456	?	C	G	Eya1	intron_variant	intron	Other	NM_010164	11	NM_010164:c.1035+37G>C	?	intron_variant	Other	0	1	1	C/G	rs31960459	Is Validated	14048:Eya1	125	unspecified	snp
1:15710459-SNV	1	15710459	?	T	A	Kcnb2	missense_variant	exon	Missense	NM_001098528	2	NM_001098528:c.1554T>A	p.Asn518Lys	missense_variant	Missense	0	1	1	T/A	rs31948579	Is Validated	98741:Kcnb2	125	unspecified	snp
1:15805657-SNV	1	15805657	?	G	T	Terf1	upstream_gene_variant	upstream_intergenic	Unknown	NM_009352	1	NM_009352:c.-21G>T	?	upstream_gene_variant	Unknown	0	1	1	G/T	rs31838899	Is Validated	21749:Terf1	125	unspecified	snp
1:15805658-SNV	1	15805658	?	G	A	Terf1	5_prime_UTR_variant	UTR5	Other	NM_009352	1	NM_009352:c.-20G>A	?	5_prime_UTR_variant	Other	0	1	1	G/A	rs32696154	Is Validated	21749:Terf1	125	unspecified	snp
1:15805911-SNV	1	15805911	?	T	C	Terf1	synonymous_variant	exon	Other	NM_009352	1	NM_009352:c.234T>C	p.Arg78=	synonymous_variant	Other	0	1	1	T/C	rs13475079	Is Validated	21749:Terf1	121	unspecified	snp
1:15805971-SNV	1	15805971	?	C	G	Terf1	intron_variant	intron	Other	NM_009352	1	NM_009352:c.280+14C>G	?	intron_variant	Other	0	1	1	C/G	rs32105029	Is Validated	21749:Terf1	125	unspecified	snp
1:16129387-SNV	1	16129387	?	A	G	Rdh10	intron_variant	intron	Other	NM_133832	4	NM_133832:c.770+46A>G	?	intron_variant	Other	0	1	1	A/G	rs13475740	Is Validated	98711:Rdh10	121	unspecified	snp
1:16131171-SNV	1	16131171	?	C	G	Rdh10	synonymous_variant	exon	Other	NM_133832	5	NM_133832:c.867C>G	p.Thr289=	synonymous_variant	Other	0	1	1	C/G	rs13463198	Is Validated	98711:Rdh10	121	unspecified	snp
1:16645639-SNV	1	16645639	?	G	A	Tceb1	intron_variant	intron	Other	NM_026456	3	NM_026456:c.148+47C>T	?	intron_variant	Other	0	1	1	G/A	rs51659214	Is Validated	67923:Tceb1	128	unspecified	snp
1:16647967-SNV	1	16647967	?	G	T	Tceb1	5_prime_UTR_variant	UTR5	Other	NM_026456	2	NM_026456:c.-9C>A	?	5_prime_UTR_variant	Other	0	1	1	G/T	rs13475743	Is Validated	67923:Tceb1	121	unspecified	snp
1:16665448-SNV	1	16665448	?	C	G	Tmem70	synonymous_variant	exon	Other	NM_026392	1	NM_026392:c.141C>G	p.Leu47=	synonymous_variant	Other	0	1	1	C/G	rs47851490	Is Validated	70397:Tmem70	127	unspecified	snp
1:16667687-SNV	1	16667687	?	A	G	Tmem70	missense_variant	exon	Missense	NM_026392	2	NM_026392:c.221A>G	p.Gln74Arg	missense_variant	Missense	0	1	1	A/G	rs47010824	Is Validated	70397:Tmem70	127	unspecified	snp
1:16706287-SNV	1	16706287	?	C	T	Ly96	intron_variant	intron	Other	NM_016923	4	NM_016923:c.384+62C>T	?	intron_variant	Other	0	1	1	C/T	rs31821876	Is Validated	17087:Ly96	125	unspecified	snp
1:16768837-SNV	1	16768837	?	C	T	?	?	?	?	?	?	?	?	?	?	?	?	?	C/T	rs31680620	Is Validated	?	125	unspecified	snp
1:16768964-SNV	1	16768964	?	C	G	?	?	?	?	?	?	?	?	?	?	?	?	?	C/G	rs31295987	Is Validated	?	125	unspecified	snp
1:16769945-SNV	1	16769945	?	T	C	?	?	?	?	?	?	?	?	?	?	?	?	?	T/C	rs30560396	Is Validated	?	125	unspecified	snp
1:16769997-SNV	1	16769997	?	G	A	?	?	?	?	?	?	?	?	?	?	?	?	?	G/A	rs31941176	Is Validated	?	125	unspecified	snp
1:19234347-Ins	1	19234347	?	-	A	Tfap2b	3_prime_UTR_variant	UTR3	Other	NM_009334	7	NM_009334:c.*11dupA	?	3_prime_UTR_variant	Other	1	0	1	-/A	rs387047154	?	21419:Tfap2b	138	unspecified	in-del
1:20058275-Ins	1	20058275	?	-	ACAAATGCCC	Pkhd1	3_prime_UTR_variant	UTR3	Other	NM_153179	67	NM_153179:c.*23_*24insGGGCATTTGT	?	3_prime_UTR_variant	Other	10	0	10	-/ACAAATGCCC	rs263604384	?	241035:Pkhd1	137	unspecified	in-del
1:20058321-SNV	1	20058321	?	C	T	Pkhd1	missense_variant	exon	Missense	NM_153179	67	NM_153179:c.12157G>A	p.Ala4053Thr	missense_variant	Missense	0	1	1	C/T	rs48234765	Is Validated	241035:Pkhd1	127	unspecified	snp
1:20058325-SNV	1	20058325	?	A	G	Pkhd1	synonymous_variant	exon	Other	NM_153179	67	NM_153179:c.12153T>C	p.His4051=	synonymous_variant	Other	0	1	1	A/G	rs50197556	Is Validated	241035:Pkhd1	127	unspecified	snp
1:20058333-SNV	1	20058333	?	T	C	Pkhd1	missense_variant	exon	Missense	NM_153179	67	NM_153179:c.12145A>G	p.Ser4049Gly	missense_variant	Missense	0	1	1	T/C	rs49671977	Is Validated	241035:Pkhd1	127	unspecified	snp
1:20058600-SNV	1	20058600	?	T	C	Pkhd1	missense_variant	exon	Missense	NM_153179	67	NM_153179:c.11878A>G	p.Thr3960Ala	missense_variant	Missense	0	1	1	T/C	rs50328635	Is Validated	241035:Pkhd1	127	unspecified	snp
1:20058611-SNV	1	20058611	?	T	C	Pkhd1	missense_variant	exon	Missense	NM_153179	67	NM_153179:c.11867A>G	p.Glu3956Gly	missense_variant	Missense	0	1	1	T/C	rs51291834	Is Validated	241035:Pkhd1	128	unspecified	snp
1:20058616-SNV	1	20058616	?	A	G	Pkhd1	synonymous_variant	exon	Other	NM_153179	67	NM_153179:c.11862T>C	p.Val3954=	synonymous_variant	Other	0	1	1	A/G	rs52026375	Is Validated	241035:Pkhd1	128	unspecified	snp
1:20198079-SNV	1	20198079	?	G	A	Pkhd1	synonymous_variant	exon	Other	NM_153179	60	NM_153179:c.10074C>T	p.Pro3358=	synonymous_variant	Other	0	1	1	G/A	rs215062287	Is Validated	241035:Pkhd1	137	unspecified	snp
1:20200552-SNV	1	20200552	?	C	T	Pkhd1	missense_variant	exon	Missense	NM_153179	58	NM_153179:c.9776G>A	p.Arg3259His	missense_variant	Missense	0	1	1	C/T	rs31795842	Is Validated	241035:Pkhd1	125	unspecified	snp
1:20200626-SNV	1	20200626	?	G	A	Pkhd1	synonymous_variant	exon	Other	NM_153179	58	NM_153179:c.9702C>T	p.Ile3234=	synonymous_variant	Other	0	1	1	G/A	rs31980303	Is Validated	241035:Pkhd1	125	unspecified	snp
1:20200839-SNV	1	20200839	?	G	A	Pkhd1	synonymous_variant	exon	Other	NM_153179	58	NM_153179:c.9489C>T	p.Ile3163=	synonymous_variant	Other	0	1	1	G/A	rs32082683	Is Validated	241035:Pkhd1	125	unspecified	snp
1:20200989-SNV	1	20200989	?	A	G	Pkhd1	synonymous_variant	exon	Other	NM_153179	58	NM_153179:c.9339T>C	p.Asp3113=	synonymous_variant	Other	0	1	1	A/G	rs30919296	Is Validated	241035:Pkhd1	125	unspecified	snp
1:20201211-SNV	1	20201211	?	G	A	Pkhd1	synonymous_variant	exon	Other	NM_153179	58	NM_153179:c.9117C>T	p.Gly3039=	synonymous_variant	Other	0	1	1	G/A	rs33859508	Is Validated	241035:Pkhd1	125	unspecified	snp
1:20201241-SNV	1	20201241	?	G	C	Pkhd1	synonymous_variant	exon	Other	NM_153179	58	NM_153179:c.9087C>G	p.Gly3029=	synonymous_variant	Other	0	1	1	G/C	rs31474081	Is Validated	241035:Pkhd1	125	unspecified	snp
1:20201277-SNV	1	20201277	?	A	G	Pkhd1	synonymous_variant	exon	Other	NM_153179	58	NM_153179:c.9051T>C	p.Ser3017=	synonymous_variant	Other	0	1	1	A/G	rs32521105	Is Validated	241035:Pkhd1	125	unspecified	snp
1:20201410-SNV	1	20201410	?	A	G	Pkhd1	intron_variant	intron	Other	NM_153179	58	NM_153179:c.8933-15T>C	?	intron_variant	Other	0	1	1	A/G	rs31887724	Is Validated	241035:Pkhd1	125	unspecified	snp
1:20209122-SNV	1	20209122	?	C	T	Pkhd1	intron_variant	intron	Other	NM_153179	57	NM_153179:c.8932+39G>A	?	intron_variant	Other	0	1	1	C/T	rs48512690	Is Validated	241035:Pkhd1	127	unspecified	snp
1:20209281-SNV	1	20209281	?	C	T	Pkhd1	missense_variant	exon	Missense	NM_153179	57	NM_153179:c.8812G>A	p.Val2938Ile	missense_variant	Missense	0	1	1	C/T	rs51892170	Is Validated	241035:Pkhd1	128	unspecified	snp
1:20209282-SNV	1	20209282	?	C	T	Pkhd1	synonymous_variant	exon	Other	NM_153179	57	NM_153179:c.8811G>A	p.Gln2937=	synonymous_variant	Other	0	1	1	C/T	rs46353419	Is Validated	241035:Pkhd1	127	unspecified	snp
1:20209301-SNV	1	20209301	?	G	A	Pkhd1	missense_variant	exon	Missense	NM_153179	57	NM_153179:c.8792C>T	p.Thr2931Ile	missense_variant	Missense	0	1	1	G/A	rs45716861	Is Validated	241035:Pkhd1	127	unspecified	snp
1:20209344-SNV	1	20209344	?	A	G	Pkhd1	intron_variant	intron	Other	NM_153179	57	NM_153179:c.8780-31T>C	?	intron_variant	Other	0	1	1	A/G	rs45885740	Is Validated	241035:Pkhd1	127	unspecified	snp
1:20350460-SNV	1	20350460	?	C	T	Pkhd1	missense_variant	exon	Missense	NM_153179	47	NM_153179:c.7421G>A	p.Gly2474Asp	missense_variant	Missense	0	1	1	C/T	rs31382782	Is Validated	241035:Pkhd1	125	unspecified	snp
1:20358873-SNV	1	20358873	?	G	A	4930486I03Rik,Pkhd1	synonymous_variant	exon	Other	NR_045734,NM_153179	1,46	NR_045734:n.252+2168G>A,NM_153179:c.7302C>T	?,p.Thr2434=	intron_variant,synonymous_variant	Other,Other	0	1	1	G/A	rs31518017	Is Validated	241035:Pkhd1|75028:4930486I03Rik	125	unspecified	snp
1:20358889-SNV	1	20358889	?	G	T	4930486I03Rik,Pkhd1	missense_variant	exon	Missense	NR_045734,NM_153179	1,46	NR_045734:n.252+2184G>T,NM_153179:c.7286C>A	?,p.Ala2429Glu	intron_variant,missense_variant	Other,Missense	0	1	1	G/T	rs30958127	Is Validated	241035:Pkhd1|75028:4930486I03Rik	125	unspecified	snp
1:20381605-SNV	1	20381605	?	T	C	4930486I03Rik,Pkhd1	intron_variant	intron	Other	NR_045734,NM_153179	2,40	NR_045734:n.377+386T>C,NM_153179:c.6476-11A>G	?,?	intron_variant,intron_variant	Other,Other	0	1	1	T/C	rs32346234	Is Validated	241035:Pkhd1|75028:4930486I03Rik	125	unspecified	snp
1:20391481-SNV	1	20391481	?	C	T	4930486I03Rik,Pkhd1	synonymous_variant	exon	Other	NR_045734,NM_153179	3,39	NR_045734:n.378-411C>T,NM_153179:c.6459G>A	?,p.Glu2153=	intron_variant,synonymous_variant	Other,Other	0	1	1	C/T	rs32143854	Is Validated	241035:Pkhd1|75028:4930486I03Rik	125	unspecified	snp
1:20391626-Del	1	20391626	?	A	-	4930486I03Rik,Pkhd1	splice_region_variant	intron	Other	NR_045734,NM_153179	3,39	NR_045734:n.378-257delA,NM_153179:c.6318-4delT	?,?	intron_variant,splice_region_variant	Other,Other	-1	1	0	A/-	rs387819262	?	241035:Pkhd1|75028:4930486I03Rik	138	unspecified	in-del
1:20509040-SNV	1	20509040	?	C	T	Pkhd1	missense_variant	exon	Missense	NM_153179	34	NM_153179:c.5441G>A	p.Arg1814Gln	missense_variant	Missense	0	1	1	C/T	rs50119313	Is Validated	241035:Pkhd1	127	unspecified	snp
1:20520117-SNV	1	20520117	?	G	A	Pkhd1	intron_variant	intron	Other	NM_153179	33	NM_153179:c.5368+37C>T	?	intron_variant	Other	0	1	1	G/A	rs46290944	Is Validated	241035:Pkhd1	127	unspecified	snp
1:20520142-SNV	1	20520142	?	T	G	Pkhd1	intron_variant	intron	Other	NM_153179	33	NM_153179:c.5368+12A>C	?	intron_variant	Other	0	1	1	T/G	rs47675268	Is Validated	241035:Pkhd1	127	unspecified	snp
1:20520157-SNV	1	20520157	?	G	C	Pkhd1	missense_variant	exon	Missense	NM_153179	33	NM_153179:c.5365C>G	p.His1789Asp	missense_variant	Missense	0	1	1	G/C	rs45850473	Is Validated	241035:Pkhd1	127	unspecified	snp
1:20520263-SNV	1	20520263	?	T	G	Pkhd1	synonymous_variant	exon	Other	NM_153179	33	NM_153179:c.5259A>C	p.Gly1753=	synonymous_variant	Other	0	1	1	T/G	rs49050136	Is Validated	241035:Pkhd1	127	unspecified	snp
1:20522644-SNV	1	20522644	?	G	T	Pkhd1	intron_variant	intron	Other	NM_153179	32	NM_153179:c.5224+20C>A	?	intron_variant	Other	0	1	1	G/T	rs222760543	Is Validated	241035:Pkhd1	137	unspecified	snp
1:20522938-SNV	1	20522938	?	A	G	Pkhd1	synonymous_variant	exon	Other	NM_153179	32	NM_153179:c.4950T>C	p.Ser1650=	synonymous_variant	Other	0	1	1	A/G	rs32677459	Is Validated	241035:Pkhd1	125	unspecified	snp
1:20522979-SNV	1	20522979	?	T	C	Pkhd1	missense_variant	exon	Missense	NM_153179	32	NM_153179:c.4909A>G	p.Asn1637Asp	missense_variant	Missense	0	1	1	T/C	rs32600399	Is Validated	241035:Pkhd1	125	unspecified	snp
1:20523019-SNV	1	20523019	?	A	G	Pkhd1	synonymous_variant	exon	Other	NM_153179	32	NM_153179:c.4869T>C	p.Val1623=	synonymous_variant	Other	0	1	1	?	?	?	?	?	?	?
1:20523048-SNV	1	20523048	?	A	T	Pkhd1	missense_variant	exon	Missense	NM_153179	32	NM_153179:c.4840T>A	p.Phe1614Ile	missense_variant	Missense	0	1	1	A/T	rs30760481	Is Validated	241035:Pkhd1	125	unspecified	snp
1:20523125-SNV	1	20523125	?	G	A	Pkhd1	missense_variant	exon	Missense	NM_153179	32	NM_153179:c.4763C>T	p.Thr1588Met	missense_variant	Missense	0	1	1	G/A	rs32811907	Is Validated	241035:Pkhd1	125	unspecified	snp
1:20523313-SNV	1	20523313	?	T	C	Pkhd1	synonymous_variant	exon	Other	NM_153179	32	NM_153179:c.4575A>G	p.Thr1525=	synonymous_variant	Other	0	1	1	T/C	rs32401568	Is Validated	241035:Pkhd1	125	unspecified	snp
1:20523319-SNV	1	20523319	?	G	A	Pkhd1	synonymous_variant	exon	Other	NM_153179	32	NM_153179:c.4569C>T	p.His1523=	synonymous_variant	Other	0	1	1	G/A	rs32019986	Is Validated	241035:Pkhd1	125	unspecified	snp
1:20523440-SNV	1	20523440	?	A	T	Pkhd1	missense_variant	exon	Missense	NM_153179	32	NM_153179:c.4448T>A	p.Ile1483Asn	missense_variant	Missense	0	1	1	A/T	rs30786780	Is Validated	241035:Pkhd1	125	unspecified	snp
1:20523851-SNV	1	20523851	?	G	A	Pkhd1	missense_variant	exon	Missense	NM_153179	32	NM_153179:c.4037C>T	p.Ser1346Phe	missense_variant	Missense	0	1	1	G/A	rs31419916	Is Validated	241035:Pkhd1	125	unspecified	snp
1:20523855-SNV	1	20523855	?	A	G	Pkhd1	synonymous_variant	exon	Other	NM_153179	32	NM_153179:c.4033T>C	p.Leu1345=	synonymous_variant	Other	0	1	1	A/G	rs31188417	Is Validated	241035:Pkhd1	125	unspecified	snp
1:20523967-SNV	1	20523967	?	C	T	Pkhd1	synonymous_variant	exon	Other	NM_153179	32	NM_153179:c.3921G>A	p.Arg1307=	synonymous_variant	Other	0	1	1	C/T	rs31831116	Is Validated	241035:Pkhd1	125	unspecified	snp
1:20524097-SNV	1	20524097	?	A	G	Pkhd1	missense_variant	exon	Missense	NM_153179	32	NM_153179:c.3791T>C	p.Leu1264Pro	missense_variant	Missense	0	1	1	A/G	rs32289360	Is Validated	241035:Pkhd1	125	unspecified	snp
1:20524250-SNV	1	20524250	?	C	T	Pkhd1	missense_variant	exon	Missense	NM_153179	32	NM_153179:c.3638G>A	p.Ser1213Asn	missense_variant	Missense	0	1	1	C/T	rs46211200	Is Validated	241035:Pkhd1	127	unspecified	snp
1:20533829-Del	1	20533829	?	C	-	Pkhd1	intron_variant	intron	Other	NM_153179	31	NM_153179:c.3622+14delG	?	intron_variant	Other	-1	1	0	C/-	rs261310347	?	241035:Pkhd1	137	unspecified	in-del
1:20534578-SNV	1	20534578	?	A	G	Pkhd1	missense_variant	exon	Missense	NM_153179	30	NM_153179:c.3512T>C	p.Val1171Ala	missense_variant	Missense	0	1	1	A/G	rs32769845	Is Validated	241035:Pkhd1	125	unspecified	snp
1:20537401-SNV	1	20537401	?	T	A	Pkhd1	missense_variant	exon	Missense	NM_153179	29	NM_153179:c.3230A>T	p.Asp1077Val	missense_variant	Missense	0	1	1	T/A	rs32671507	Is Validated	241035:Pkhd1	125	unspecified	snp
1:20547347-SNV	1	20547347	?	G	T	Pkhd1	missense_variant	exon	Missense	NM_153179	27	NM_153179:c.3013C>A	p.His1005Asn	missense_variant	Missense	0	1	1	G/T	rs31136562	Is Validated	241035:Pkhd1	125	unspecified	snp
1:20547556-Del	1	20547556	?	GGG	-	Pkhd1	intron_variant	intron	Other	NM_153179	27	NM_153179:c.2816-14_2816-12delCCC	?	intron_variant	Other	-3	3	0	GGG/-	rs387284299	?	241035:Pkhd1	138	unspecified	in-del
1:20549644-SNV	1	20549644	?	T	G	Pkhd1	intron_variant	intron	Other	NM_153179	25	NM_153179:c.2709+42A>C	?	intron_variant	Other	0	1	1	T/G	rs49058725	Is Validated	241035:Pkhd1	127	unspecified	snp
1:20549788-SNV	1	20549788	?	A	G	Pkhd1	synonymous_variant	exon	Other	NM_153179	25	NM_153179:c.2607T>C	p.Thr869=	synonymous_variant	Other	0	1	1	A/G	rs47546079	Is Validated	241035:Pkhd1	127	unspecified	snp
1:20549844-SNV	1	20549844	?	C	G	Pkhd1	intron_variant	intron	Other	NM_153179	25	NM_153179:c.2587-36G>C	?	intron_variant	Other	0	1	1	C/G	rs50782031	Is Validated	241035:Pkhd1	127	unspecified	snp
1:20553472-SNV	1	20553472	?	G	T	Pkhd1	missense_variant	exon	Missense	NM_153179	23	NM_153179:c.2398C>A	p.Pro800Thr	missense_variant	Missense	0	1	1	G/T	rs47703942	Is Validated	241035:Pkhd1	127	unspecified	snp
1:20555030-SNV	1	20555030	?	T	C	Pkhd1	intron_variant	intron	Other	NM_153179	22	NM_153179:c.2273+48A>G	?	intron_variant	Other	0	1	1	T/C	rs50151006	Is Validated	241035:Pkhd1	127	unspecified	snp
1:20555140-SNV	1	20555140	?	C	T	Pkhd1	synonymous_variant	exon	Other	NM_153179	22	NM_153179:c.2211G>A	p.Pro737=	synonymous_variant	Other	0	1	1	C/T	rs45762253	Is Validated	241035:Pkhd1	127	unspecified	snp
1:20558674-SNV	1	20558674	?	G	A	Pkhd1	missense_variant	exon	Missense	NM_153179	21	NM_153179:c.2048C>T	p.Ala683Val	missense_variant	Missense	0	1	1	G/A	rs31610867	Is Validated	241035:Pkhd1	125	unspecified	snp
1:20558708-SNV	1	20558708	?	T	G	Pkhd1	missense_variant	exon	Missense	NM_153179	21	NM_153179:c.2014A>C	p.Ile672Leu	missense_variant	Missense	0	1	1	T/G	rs46344339	Is Validated	241035:Pkhd1	127	unspecified	snp
1:20558786-SNV	1	20558786	?	G	A	Pkhd1	intron_variant	intron	Other	NM_153179	21	NM_153179:c.1959-23C>T	?	intron_variant	Other	0	1	1	G/A	rs32237453	Is Validated	241035:Pkhd1	125	unspecified	snp
1:20559392-Del	1	20559392	?	TCCTC	-	Pkhd1	intron_variant	intron	Other	NM_153179	20	NM_153179:c.1958+25_1958+29delGAGGA	?	intron_variant	Other	-5	5	0	TCCTC/-	rs227539856	?	241035:Pkhd1	137	unspecified	in-del
1:20559437-SNV	1	20559437	?	C	T	Pkhd1	missense_variant	exon	Missense	NM_153179	20	NM_153179:c.1942G>A	p.Asp648Asn	missense_variant	Missense	0	1	1	C/T	rs49438689	Is Validated	241035:Pkhd1	127	unspecified	snp
1:20559450-SNV	1	20559450	?	A	G	Pkhd1	synonymous_variant	exon	Other	NM_153179	20	NM_153179:c.1929T>C	p.Asp643=	synonymous_variant	Other	0	1	1	A/G	rs49722280	Is Validated	241035:Pkhd1	127	unspecified	snp
1:20559489-SNV	1	20559489	?	G	T	Pkhd1	synonymous_variant	exon	Other	NM_153179	20	NM_153179:c.1890C>A	p.Leu630=	synonymous_variant	Other	0	1	1	G/T	rs49291157	Is Validated	241035:Pkhd1	127	unspecified	snp
1:20562376-SNV	1	20562376	?	A	G	Pkhd1	missense_variant	exon	Missense	NM_153179	19	NM_153179:c.1814T>C	p.Leu605Pro	missense_variant	Missense	0	1	1	A/G	rs45702880	Is Validated	241035:Pkhd1	127	unspecified	snp
1:20562472-SNV	1	20562472	?	C	A	Pkhd1	missense_variant	exon	Missense	NM_153179	19	NM_153179:c.1718G>T	p.Arg573Leu	missense_variant	Missense	0	1	1	C/A	rs49683277	Is Validated	241035:Pkhd1	127	unspecified	snp
1:20562508-SNV	1	20562508	?	A	T	Pkhd1	splice_region_variant	intron	Other	NM_153179	19	NM_153179:c.1688-6T>A	?	splice_region_variant	Other	0	1	1	A/T	rs51197065	Is Validated	241035:Pkhd1	127	unspecified	snp
1:20562523-SNV	1	20562523	?	C	T	Pkhd1	intron_variant	intron	Other	NM_153179	19	NM_153179:c.1688-21G>A	?	intron_variant	Other	0	1	1	C/T	rs47881849	Is Validated	241035:Pkhd1	127	unspecified	snp
1:20563652-SNV	1	20563652	?	T	C	Pkhd1	missense_variant	exon	Missense	NM_153179	18	NM_153179:c.1658A>G	p.His553Arg	missense_variant	Missense	0	1	1	T/C	rs32802332	Is Validated	241035:Pkhd1	125	unspecified	snp
1:20565565-SNV	1	20565565	?	G	A	Pkhd1	intron_variant	intron	Other	NM_153179	16	NM_153179:c.1506+34C>T	?	intron_variant	Other	0	1	1	G/A	rs108553019	Is Validated	241035:Pkhd1	132	unspecified	snp
1:20565626-SNV	1	20565626	?	A	G	Pkhd1	synonymous_variant	exon	Other	NM_153179	16	NM_153179:c.1479T>C	p.Ala493=	synonymous_variant	Other	0	1	1	A/G	rs107880006	Is Validated	241035:Pkhd1	132	unspecified	snp
1:20565905-Del	1	20565905	?	AGCATTATGA	-	Pkhd1	intron_variant	intron	Other	NM_153179	16	NM_153179:c.1228-37_1228-28delTCATAATGCT	?	intron_variant	Other	-10	10	0	AGCATTATGA/-	rs249711283	?	241035:Pkhd1	137	unspecified	in-del
1:20567625-SNV	1	20567625	?	T	C	Pkhd1	intron_variant	intron	Other	NM_153179	14	NM_153179:c.971-36A>G	?	intron_variant	Other	0	1	1	T/C	rs32044967	Is Validated	241035:Pkhd1	125	unspecified	snp
1:20584007-Del	1	20584007	?	T	-	Pkhd1	intron_variant	intron	Other	NM_153179	11	NM_153179:c.772+53delA	?	intron_variant	Other	-1	1	0	T/-	rs245134404	?	241035:Pkhd1	137	unspecified	in-del
1:20585718-Ins	1	20585718	?	-	A	Pkhd1	splice_region_variant	intron	Other	NM_153179	9	NM_153179:c.597-7dupT	?	splice_region_variant	Other	1	0	1	-/A	rs238750362	?	241035:Pkhd1	137	unspecified	in-del
1:20613345-Del	1	20613345	?	T	-	Pkhd1	intron_variant	intron	Other	NM_153179	3	NM_153179:c.133+50delA	?	intron_variant	Other	-1	1	0	T/-	rs252447006	?	241035:Pkhd1	137	unspecified	in-del
1:20613358-SNV	1	20613358	?	C	A	Pkhd1	intron_variant	intron	Other	NM_153179	3	NM_153179:c.133+37G>T	?	intron_variant	Other	0	1	1	C/A	rs48774871	Is Validated	241035:Pkhd1	127	unspecified	snp
1:20613379-SNV	1	20613379	?	G	A	Pkhd1	intron_variant	intron	Other	NM_153179	3	NM_153179:c.133+16C>T	?	intron_variant	Other	0	1	1	G/A	rs47339633	Is Validated	241035:Pkhd1	127	unspecified	snp
1:20613423-SNV	1	20613423	?	T	C	Pkhd1	synonymous_variant	exon	Other	NM_153179	3	NM_153179:c.105A>G	p.Gly35=	synonymous_variant	Other	0	1	1	T/C	rs45640624	?	241035:Pkhd1	127	unspecified	snp
1:20613452-SNV	1	20613452	?	A	T	Pkhd1	missense_variant	exon	Missense	NM_153179	3	NM_153179:c.76T>A	p.Phe26Ile	missense_variant	Missense	0	1	1	A/T	rs49613655	Is Validated	241035:Pkhd1	127	unspecified	snp
1:20615234-SNV	1	20615234	?	C	A	Pkhd1	intron_variant	intron	Other	NM_153179	2	NM_153179:c.55+35G>T	?	intron_variant	Other	0	1	1	C/A	rs32754641	Is Validated	241035:Pkhd1	125	unspecified	snp
1:20679003-SNV	1	20679003	?	A	T	Mir206	upstream_gene_variant	upstream_intergenic	Unknown	NR_029593	1	NR_029593:n.-6A>T	?	upstream_gene_variant	Unknown	0	1	1	A/T	rs32509907	Is Validated	387202:Mir206	125	unspecified	snp
1:20682941-SNV	1	20682941	?	T	C	Mir133b	downstream_gene_variant	downstream_intergenic	Unknown	NR_029902	1	NR_029902:n.173T>C	?	downstream_gene_variant	Unknown	0	1	1	T/C	rs31092118	Is Validated	723817:Mir133b	125	unspecified	snp
1:20777791-SNV	1	20777791	?	C	T	Il17f	synonymous_variant	exon	Other	NM_145856	3	NM_145856:c.462G>A	p.Lys154=	synonymous_variant	Other	0	1	1	C/T	rs31948121	Is Validated	257630:Il17f	125	unspecified	snp
1:20784227-SNV	1	20784227	?	C	A	Il17f	5_prime_UTR_variant	UTR5	Other	NM_145856	1	NM_145856:c.-28G>T	?	5_prime_UTR_variant	Other	0	1	1	C/A	rs6404446	Is Validated	257630:Il17f	116	unspecified	snp
1:20803546-SNV	1	20803546	?	C	A	Mcm3	synonymous_variant	exon	Other	NM_008563	17	NM_008563:c.2349G>T	p.Pro783=	synonymous_variant	Other	0	1	1	C/A	rs32572048	Is Validated	17215:Mcm3	125	unspecified	snp
1:20810101-SNV	1	20810101	?	C	A	Mcm3	synonymous_variant	exon	Other	NM_008563	10	NM_008563:c.1506G>T	p.Leu502=	synonymous_variant	Other	0	1	1	C/A	rs31543018	Is Validated	17215:Mcm3	125	unspecified	snp
1:20810215-SNV	1	20810215	?	C	G	Mcm3	synonymous_variant	exon	Other	NM_008563	10	NM_008563:c.1392G>C	p.Thr464=	synonymous_variant	Other	0	1	1	C/G	rs32519568	Is Validated	17215:Mcm3	125	unspecified	snp
1:20812016-SNV	1	20812016	?	C	T	Mcm3	synonymous_variant	exon	Other	NM_008563	9	NM_008563:c.1323G>A	p.Arg441=	synonymous_variant	Other	0	1	1	C/T	rs31367589	Is Validated	17215:Mcm3	125	unspecified	snp
1:20812736-Del	1	20812736	?	CA	-	Mcm3	intron_variant	intron	Other	NM_008563	8	NM_008563:c.1034-42_1034-41delTG	?	intron_variant	Other	-2	2	0	CA/-	rs223740817	?	17215:Mcm3	137	unspecified	in-del
1:20813154-Ins	1	20813154	?	-	GGGGGGG	Mcm3	intron_variant	intron	Other	NM_008563	7	NM_008563:c.880-46_880-40dupCCCCCCC	?	intron_variant	Other	7	0	7	?	?	?	?	?	?	?
1:20814637-SNV	1	20814637	?	G	A	Mcm3	intron_variant	intron	Other	NM_008563	5	NM_008563:c.770+52C>T	?	intron_variant	Other	0	1	1	G/A	rs4222181	Is Validated	17215:Mcm3	111	unspecified	snp
1:20814805-SNV	1	20814805	?	A	G	Mcm3	synonymous_variant	exon	Other	NM_008563	5	NM_008563:c.654T>C	p.Asp218=	synonymous_variant	Other	0	1	1	A/G	rs4222183	Is Validated	17215:Mcm3	111	unspecified	snp
1:20814811-SNV	1	20814811	?	A	G	Mcm3	synonymous_variant	exon	Other	NM_008563	5	NM_008563:c.648T>C	p.Ser216=	synonymous_variant	Other	0	1	1	A/G	rs4222184	Is Validated	17215:Mcm3	111	unspecified	snp
1:20814871-SNV	1	20814871	?	A	G	Mcm3	synonymous_variant	exon	Other	NM_008563	5	NM_008563:c.588T>C	p.His196=	synonymous_variant	Other	0	1	1	A/G	rs51922726	Is Validated	17215:Mcm3	128	unspecified	snp
1:20814935-Ins	1	20814935	?	-	GGA	Mcm3	splice_region_variant	intron	Other	NM_008563	5	NM_008563:c.532-8_532-7insTCC	?	splice_region_variant	Other	3	0	3	-/GGA	rs242440541	?	17215:Mcm3	137	unspecified	in-del
1:20814958-SNV	1	20814958	?	A	G	Mcm3	intron_variant	intron	Other	NM_008563	5	NM_008563:c.532-31T>C	?	intron_variant	Other	0	1	1	A/G	rs51985989	Is Validated	17215:Mcm3	128	unspecified	snp
1:20814984-SNV	1	20814984	?	T	C	Mcm3	intron_variant	intron	Other	NM_008563	5	NM_008563:c.532-57A>G	?	intron_variant	Other	0	1	1	T/C	rs51051654	Is Validated	17215:Mcm3	127	unspecified	snp
1:20817310-SNV	1	20817310	?	G	A	Mcm3	synonymous_variant	exon	Other	NM_008563	3	NM_008563:c.333C>T	p.Val111=	synonymous_variant	Other	0	1	1	G/A	rs37607963	Is Validated	17215:Mcm3	126	unspecified	snp
1:20817855-SNV	1	20817855	?	A	G	Mcm3	synonymous_variant	exon	Other	NM_008563	2	NM_008563:c.129T>C	p.Asn43=	synonymous_variant	Other	0	1	1	A/G	rs32785283	Is Validated	17215:Mcm3	125	unspecified	snp
1:20934668-SNV	1	20934668	?	T	C	Paqr8	synonymous_variant	exon	Other	NM_028829	3	NM_028829:c.45T>C	p.Ser15=	synonymous_variant	Other	0	1	1	T/C	rs3662964	Is Validated	74229:Paqr8	107	unspecified	snp
1:20934695-SNV	1	20934695	?	G	A	Paqr8	synonymous_variant	exon	Other	NM_028829	3	NM_028829:c.72G>A	p.Lys24=	synonymous_variant	Other	0	1	1	G/A	rs3663011	Is Validated	74229:Paqr8	107	unspecified	snp
1:20934969-SNV	1	20934969	?	A	G	Paqr8	missense_variant	exon	Missense	NM_028829	3	NM_028829:c.346A>G	p.Ile116Val	missense_variant	Missense	0	1	1	A/G	rs31861710	Is Validated	74229:Paqr8	125	unspecified	snp
1:20934972-SNV	1	20934972	?	T	C	Paqr8	synonymous_variant	exon	Other	NM_028829	3	NM_028829:c.349T>C	p.Leu117=	synonymous_variant	Other	0	1	1	T/C	rs31547560	Is Validated	74229:Paqr8	125	unspecified	snp
1:20935019-SNV	1	20935019	?	C	G	Paqr8	synonymous_variant	exon	Other	NM_028829	3	NM_028829:c.396C>G	p.Leu132=	synonymous_variant	Other	0	1	1	C/G	rs32220277	Is Validated	74229:Paqr8	125	unspecified	snp
1:20935145-SNV	1	20935145	?	G	A	Paqr8	synonymous_variant	exon	Other	NM_028829	3	NM_028829:c.522G>A	p.Leu174=	synonymous_variant	Other	0	1	1	?	?	?	?	?	?	?
1:20935152-SNV	1	20935152	?	A	C	Paqr8	missense_variant	exon	Missense	NM_028829	3	NM_028829:c.529A>C	p.Ile177Leu	missense_variant	Missense	0	1	1	A/C	rs46623395	Is Validated	74229:Paqr8	127	unspecified	snp
1:20935157-SNV	1	20935157	?	C	T	Paqr8	synonymous_variant	exon	Other	NM_028829	3	NM_028829:c.534C>T	p.Phe178=	synonymous_variant	Other	0	1	1	C/T	rs46420628	Is Validated	74229:Paqr8	127	unspecified	snp
1:20935208-SNV	1	20935208	?	T	C	Paqr8	synonymous_variant	exon	Other	NM_028829	3	NM_028829:c.585T>C	p.Cys195=	synonymous_variant	Other	0	1	1	T/C	rs36708241	Is Validated	74229:Paqr8	126	unspecified	snp
1:20935373-SNV	1	20935373	?	T	C	Paqr8	synonymous_variant	exon	Other	NM_028829	3	NM_028829:c.750T>C	p.Leu250=	synonymous_variant	Other	0	1	1	T/C	rs37473820	Is Validated	74229:Paqr8	126	unspecified	snp
1:20935595-SNV	1	20935595	?	T	C	Paqr8	synonymous_variant	exon	Other	NM_028829	3	NM_028829:c.972T>C	p.Cys324=	synonymous_variant	Other	0	1	1	T/C	rs31477753	Is Validated	74229:Paqr8	125	unspecified	snp
1:20935638-SNV	1	20935638	?	A	T	Paqr8	missense_variant	exon	Missense	NM_028829	3	NM_028829:c.1015A>T	p.Thr339Ser	missense_variant	Missense	0	1	1	A/T	rs30668981	Is Validated	74229:Paqr8	125	unspecified	snp
1:20936160-SNV	1	20936160	?	G	A	Paqr8	3_prime_UTR_variant	UTR3	Other	NM_028829	3	NM_028829:c.*472G>A	?	3_prime_UTR_variant	Other	0	1	1	G/A	rs37137774	Is Validated	74229:Paqr8	126	unspecified	snp
1:20936172-SNV	1	20936172	?	C	T	Paqr8	3_prime_UTR_variant	UTR3	Other	NM_028829	3	NM_028829:c.*484C>T	?	3_prime_UTR_variant	Other	0	1	1	C/T	rs31671161	Is Validated	74229:Paqr8	125	unspecified	snp
1:20936182-SNV	1	20936182	?	A	G	Paqr8	3_prime_UTR_variant	UTR3	Other	NM_028829	3	NM_028829:c.*494A>G	?	3_prime_UTR_variant	Other	0	1	1	A/G	rs234985224	Is Validated	74229:Paqr8	137	unspecified	snp
1:20936223-Del	1	20936223	?	A	-	Paqr8	3_prime_UTR_variant	UTR3	Other	NM_028829	3	NM_028829:c.*537delA	?	3_prime_UTR_variant	Other	-1	1	0	A/-	rs264924344	?	74229:Paqr8	137	unspecified	in-del
1:20936264-SNV	1	20936264	?	T	C	Paqr8	3_prime_UTR_variant	UTR3	Other	NM_028829	3	NM_028829:c.*576T>C	?	3_prime_UTR_variant	Other	0	1	1	T/C	rs31505101	Is Validated	74229:Paqr8	125	unspecified	snp
1:20936371-SNV	1	20936371	?	A	C	Paqr8	3_prime_UTR_variant	UTR3	Other	NM_028829	3	NM_028829:c.*683A>C	?	3_prime_UTR_variant	Other	0	1	1	A/C	rs233014244	?	74229:Paqr8	137	unspecified	snp
1:20936540-SNV	1	20936540	?	G	A	Paqr8	3_prime_UTR_variant	UTR3	Other	NM_028829	3	NM_028829:c.*852G>A	?	3_prime_UTR_variant	Other	0	1	1	G/A	rs32458106	Is Validated	74229:Paqr8	125	unspecified	snp
1:20936615-SNV	1	20936615	?	T	C	Paqr8	3_prime_UTR_variant	UTR3	Other	NM_028829	3	NM_028829:c.*927T>C	?	3_prime_UTR_variant	Other	0	1	1	T/C	rs32069811	Is Validated	74229:Paqr8	125	unspecified	snp
1:20937215-SNV	1	20937215	?	C	A	Paqr8	3_prime_UTR_variant	UTR3	Other	NM_028829	3	NM_028829:c.*1527C>A	?	3_prime_UTR_variant	Other	0	1	1	C/A	rs32649170	Is Validated	74229:Paqr8	125	unspecified	snp
1:20937448-Del	1	20937448	?	A	-	Paqr8	3_prime_UTR_variant	UTR3	Other	NM_028829	3	NM_028829:c.*1768delA	?	3_prime_UTR_variant	Other	-1	1	0	A/-	rs253794547	?	74229:Paqr8	137	unspecified	in-del
1:20938495-SNV	1	20938495	?	T	C	Paqr8	3_prime_UTR_variant	UTR3	Other	NM_028829	3	NM_028829:c.*2807T>C	?	3_prime_UTR_variant	Other	0	1	1	T/C	rs13463713	Is Validated	74229:Paqr8	121	unspecified	snp
1:20938550-SNV	1	20938550	?	A	G	Paqr8	3_prime_UTR_variant	UTR3	Other	NM_028829	3	NM_028829:c.*2862A>G	?	3_prime_UTR_variant	Other	0	1	1	A/G	rs13463712	Is Validated	74229:Paqr8	121	unspecified	snp
1:20939159-SNV	1	20939159	?	A	C	Paqr8	downstream_gene_variant	downstream_intergenic	Unknown	NM_028829	3	NM_028829:c.*3471A>C	?	downstream_gene_variant	Unknown	0	1	1	A/C	rs38297801	Is Validated	74229:Paqr8	126	unspecified	snp
1:20939248-SNV	1	20939248	?	A	G	Paqr8	downstream_gene_variant	downstream_intergenic	Unknown	NM_028829	3	NM_028829:c.*3560A>G	?	downstream_gene_variant	Unknown	0	1	1	A/G	rs3710025	Is Validated	74229:Paqr8	107	unspecified	snp
1:20939260-Ins	1	20939260	?	-	CT	Paqr8	downstream_gene_variant	downstream_intergenic	Unknown	NM_028829	3	NM_028829:c.*3574_*3575insTC	?	downstream_gene_variant	Unknown	2	0	2	-/CT	rs261124156	?	74229:Paqr8	137	unspecified	in-del
1:20939285-SNV	1	20939285	?	T	C	Paqr8	downstream_gene_variant	downstream_intergenic	Unknown	NM_028829	3	NM_028829:c.*3597T>C	?	downstream_gene_variant	Unknown	0	1	1	T/C	rs3710096	Is Validated	74229:Paqr8	107	unspecified	snp
1:20939386-SNV	1	20939386	?	A	G	Paqr8	downstream_gene_variant	downstream_intergenic	Unknown	NM_028829	3	NM_028829:c.*3698A>G	?	downstream_gene_variant	Unknown	0	1	1	A/G	rs36743312	Is Validated	74229:Paqr8	126	unspecified	snp
1:20939399-SNV	1	20939399	?	C	G	Paqr8	downstream_gene_variant	downstream_intergenic	Unknown	NM_028829	3	NM_028829:c.*3711C>G	?	downstream_gene_variant	Unknown	0	1	1	C/G	rs3710731	Is Validated	74229:Paqr8	107	unspecified	snp
1:20939484-SNV	1	20939484	?	C	T	Paqr8	downstream_gene_variant	downstream_intergenic	Unknown	NM_028829	3	NM_028829:c.*3796C>T	?	downstream_gene_variant	Unknown	0	1	1	C/T	rs49107121	Is Validated	74229:Paqr8	127	unspecified	snp
1:20951709-SNV	1	20951709	?	C	T	Efhc1	5_prime_UTR_variant	UTR5	Other	NM_027974	1	NM_027974:c.-25C>T	?	5_prime_UTR_variant	Other	0	1	1	C/T	rs31306984	Is Validated	71877:Efhc1	125	unspecified	snp
1:20951810-SNV	1	20951810	?	C	T	Efhc1	intron_variant	intron	Other	NM_027974	1	NM_027974:c.63+14C>T	?	intron_variant	Other	0	1	1	C/T	rs37638957	Is Validated	71877:Efhc1	126	unspecified	snp
1:20967485-SNV	1	20967485	?	G	A	Efhc1	synonymous_variant	exon	Other	NM_027974	5	NM_027974:c.885G>A	p.Gln295=	synonymous_variant	Other	0	1	1	?	?	?	?	?	?	?
1:20978750-SNV	1	20978750	?	C	T	Efhc1	synonymous_variant	exon	Other	NM_027974	8	NM_027974:c.1386C>T	p.Ile462=	synonymous_variant	Other	0	1	1	C/T	rs32088076	Is Validated	71877:Efhc1	125	unspecified	snp
1:20978822-SNV	1	20978822	?	A	G	Efhc1	synonymous_variant	exon	Other	NM_027974	8	NM_027974:c.1458A>G	p.Ser486=	synonymous_variant	Other	0	1	1	A/G	rs32513923	Is Validated	71877:Efhc1	125	unspecified	snp
1:20978846-SNV	1	20978846	?	C	T	Efhc1	synonymous_variant	exon	Other	NM_027974	8	NM_027974:c.1482C>T	p.Ala494=	synonymous_variant	Other	0	1	1	C/T	rs32552294	Is Validated	71877:Efhc1	125	unspecified	snp
1:20989490-SNV	1	20989490	?	G	A	Efhc1	missense_variant	exon	Missense	NM_027974	10	NM_027974:c.1763G>A	p.Arg588His	missense_variant	Missense	0	1	1	G/A	rs31951885	Is Validated	71877:Efhc1	125	unspecified	snp
1:20990591-Ins	1	20990591	?	-	T	Efhc1	intron_variant	intron	Other	NM_027974	11	NM_027974:c.1876-24dupT	?	intron_variant	Other	1	0	1	?	?	?	?	?	?	?
1:21001554-SNV	1	21001554	?	C	A	Tram2	3_prime_UTR_variant	UTR3	Other	NM_177409	11	NM_177409:c.*8G>T	?	3_prime_UTR_variant	Other	0	1	1	C/A	rs31867562	Is Validated	170829:Tram2	125	unspecified	snp
1:21003798-SNV	1	21003798	?	G	A	Tram2	intron_variant	intron	Other	NM_177409	9	NM_177409:c.875+40C>T	?	intron_variant	Other	0	1	1	G/A	rs49115493	Is Validated	170829:Tram2	127	unspecified	snp
1:21004210-SNV	1	21004210	?	C	T	Tram2	intron_variant	intron	Other	NM_177409	8	NM_177409:c.731+16G>A	?	intron_variant	Other	0	1	1	C/T	rs36599046	Is Validated	170829:Tram2	126	unspecified	snp
1:21004234-SNV	1	21004234	?	G	A	Tram2	synonymous_variant	exon	Other	NM_177409	8	NM_177409:c.723C>T	p.Asn241=	synonymous_variant	Other	0	1	1	G/A	rs31576948	Is Validated	170829:Tram2	125	unspecified	snp
1:21005575-SNV	1	21005575	?	G	A	Tram2	synonymous_variant	exon	Other	NM_177409	7	NM_177409:c.618C>T	p.Tyr206=	synonymous_variant	Other	0	1	1	G/A	rs32390150	Is Validated	170829:Tram2	125	unspecified	snp
1:21005626-SNV	1	21005626	?	T	G	Tram2	synonymous_variant	exon	Other	NM_177409	7	NM_177409:c.567A>C	p.Pro189=	synonymous_variant	Other	0	1	1	T/G	rs50984032	Is Validated	170829:Tram2	127	unspecified	snp
1:21006133-SNV	1	21006133	?	G	A	Tram2	intron_variant	intron	Other	NM_177409	6	NM_177409:c.555+17C>T	?	intron_variant	Other	0	1	1	G/A	rs50108486	Is Validated	170829:Tram2	127	unspecified	snp
1:21006153-SNV	1	21006153	?	C	T	Tram2	synonymous_variant	exon	Other	NM_177409	6	NM_177409:c.552G>A	p.Arg184=	synonymous_variant	Other	0	1	1	C/T	rs47037077	Is Validated	170829:Tram2	127	unspecified	snp
1:21006207-SNV	1	21006207	?	T	A	Tram2	synonymous_variant	exon	Other	NM_177409	6	NM_177409:c.498A>T	p.Gly166=	synonymous_variant	Other	0	1	1	T/A	rs32035607	Is Validated	170829:Tram2	125	unspecified	snp
1:21012928-SNV	1	21012928	?	G	T	Tram2	intron_variant	intron	Other	NM_177409	4	NM_177409:c.295-19C>A	?	intron_variant	Other	0	1	1	G/T	rs49746978	Is Validated	170829:Tram2	127	unspecified	snp
1:21012933-SNV	1	21012933	?	G	A	Tram2	intron_variant	intron	Other	NM_177409	4	NM_177409:c.295-24C>T	?	intron_variant	Other	0	1	1	G/A	rs37742413	Is Validated	170829:Tram2	126	unspecified	snp
1:21013383-SNV	1	21013383	?	C	T	Tram2	intron_variant	intron	Other	NM_177409	3	NM_177409:c.294+19G>A	?	intron_variant	Other	0	1	1	C/T	rs37270134	Is Validated	170829:Tram2	126	unspecified	snp
1:21078951-SNV	1	21078951	?	A	G	Tram2	intron_variant	intron	Other	NM_177409	1	NM_177409:c.120+43T>C	?	intron_variant	Other	0	1	1	A/G	rs32343474	Is Validated	170829:Tram2	125	unspecified	snp
1:21194570-SNV	1	21194570	?	C	G	?	?	?	?	?	?	?	?	?	?	?	?	?	C/G	rs213329021	?	102635667:LOC102635667|75712:Tmem14a	137	unspecified	snp
1:21285581-SNV	1	21285581	?	A	T	Gm4956	non_coding_exon_variant	exon	Other	NR_002858	6	NR_002858:n.813T>A	?	non_coding_exon_variant	Other	0	1	1	A/T	rs48671244	Is Validated	241041:Gm4956	127	unspecified	snp
1:21285610-SNV	1	21285610	?	A	G	Gm4956	non_coding_exon_variant	exon	Other	NR_002858	6	NR_002858:n.784T>C	?	non_coding_exon_variant	Other	0	1	1	A/G	rs46457523	Is Validated	241041:Gm4956	127	unspecified	snp
1:21285648-SNV	1	21285648	?	C	T	Gm4956	non_coding_exon_variant	exon	Other	NR_002858	6	NR_002858:n.746G>A	?	non_coding_exon_variant	Other	0	1	1	C/T	rs51809665	?	241041:Gm4956	128	unspecified	snp
1:21285653-SNV	1	21285653	?	C	A	Gm4956	non_coding_exon_variant	exon	Other	NR_002858	6	NR_002858:n.741G>T	?	non_coding_exon_variant	Other	0	1	1	C/A	rs46455552	?	241041:Gm4956	127	unspecified	snp
1:21285738-SNV	1	21285738	?	A	T	Gm4956	splice_region_variant	intron	Other	NR_002858	6	NR_002858:n.661-5T>A	?	splice_region_variant	Other	0	1	1	A/T	rs49482353	Is Validated	241041:Gm4956	127	unspecified	snp
1:21288118-SNV	1	21288118	?	A	G	Gm4956	intron_variant	intron	Other	NR_002858	5	NR_002858:n.660+24T>C	?	intron_variant	Other	0	1	1	A/G	rs49363467	Is Validated	241041:Gm4956	127	unspecified	snp
1:21288187-SNV	1	21288187	?	A	G	Gm4956	non_coding_exon_variant	exon	Other	NR_002858	5	NR_002858:n.615T>C	?	non_coding_exon_variant	Other	0	1	1	A/G	rs49137934	Is Validated	241041:Gm4956	127	unspecified	snp
1:21293545-SNV	1	21293545	?	A	T	Gm4956	non_coding_exon_variant	exon	Other	NR_002858	3	NR_002858:n.392T>A	?	non_coding_exon_variant	Other	0	1	1	A/T	rs46125468	Is Validated	241041:Gm4956	127	unspecified	snp
1:21293646-Del	1	21293646	?	T	-	Gm4956	intron_variant	intron	Other	NR_002858	3	NR_002858:n.325-34delA	?	intron_variant	Other	-1	1	0	T/-	rs387417875	?	241041:Gm4956	138	unspecified	in-del
1:21294913-Ins	1	21294913	?	-	TT	Gm4956	intron_variant	intron	Other	NR_002858	2	NR_002858:n.324+13_324+14insAA	?	intron_variant	Other	2	0	2	-/TT	rs263610187	?	241041:Gm4956	137	unspecified	in-del
1:21298007-SNV	1	21298007	?	G	C	Gm4956	intron_variant	intron	Other	NR_002858	1	NR_002858:n.272+34C>G	?	intron_variant	Other	0	1	1	G/C	rs48125592	Is Validated	241041:Gm4956	127	unspecified	snp
1:21298013-SNV	1	21298013	?	C	A	Gm4956	intron_variant	intron	Other	NR_002858	1	NR_002858:n.272+28G>T	?	intron_variant	Other	0	1	1	C/A	rs51687324	Is Validated	241041:Gm4956	128	unspecified	snp
1:21298029-SNV	1	21298029	?	C	T	Gm4956	intron_variant	intron	Other	NR_002858	1	NR_002858:n.272+12G>A	?	intron_variant	Other	0	1	1	C/T	rs49692453	Is Validated	241041:Gm4956	127	unspecified	snp
1:21350263-SNV	1	21350263	?	C	G	Khdc1a	missense_variant	exon	Missense	NM_183322	2	NM_183322:c.106C>G	p.His36Asp	missense_variant	Missense	0	1	1	C/G	rs51663283	Is Validated	368204:Khdc1a	128	unspecified	snp
1:21384837-SNV	1	21384837	?	C	T	Khdc1b	synonymous_variant	exon	Other	NM_001113187	3	NM_001113187:c.319C>T	p.Leu107=	synonymous_variant	Other	0	1	1	C/T	rs32250261	Is Validated	102635938:LOC102635938|98582:Khdc1b	125	unspecified	snp
1:21403162-Ins	1	21403162	?	-	CTCTTAT	Kcnq5	intron_variant	intron	Other	NM_001160139	15	NM_001160139:c.1897-43_1897-37dupATAAGAG	?	intron_variant	Other	7	0	7	?	?	?	?	?	?	?
1:21424013-SNV	1	21424013	?	G	A	Kcnq5	intron_variant	intron	Other	NM_001160139	12	NM_001160139:c.1637+36C>T	?	intron_variant	Other	0	1	1	G/A	rs31445317	Is Validated	226922:Kcnq5	125	unspecified	snp
1:21424019-SNV	1	21424019	?	C	T	Kcnq5	intron_variant	intron	Other	NM_001160139	12	NM_001160139:c.1637+30G>A	?	intron_variant	Other	0	1	1	C/T	rs46995359	Is Validated	226922:Kcnq5	127	unspecified	snp
1:21424035-SNV	1	21424035	?	T	C	Kcnq5	intron_variant	intron	Other	NM_001160139	12	NM_001160139:c.1637+14A>G	?	intron_variant	Other	0	1	1	T/C	rs31618538	Is Validated	226922:Kcnq5	125	unspecified	snp
1:21424036-SNV	1	21424036	?	G	A	Kcnq5	intron_variant	intron	Other	NM_001160139	12	NM_001160139:c.1637+13C>T	?	intron_variant	Other	0	1	1	G/A	rs31220944	Is Validated	226922:Kcnq5	125	unspecified	snp
1:21487190-SNV	1	21487190	?	T	C	Kcnq5	intron_variant	intron	Other	NM_001160139	6	NM_001160139:c.1032+33A>G	?	intron_variant	Other	0	1	1	T/C	rs32259654	Is Validated	226922:Kcnq5	125	unspecified	snp
1:21487310-SNV	1	21487310	?	A	G	Kcnq5	synonymous_variant	exon	Other	NM_001160139	6	NM_001160139:c.945T>C	p.Tyr315=	synonymous_variant	Other	0	1	1	A/G	rs32259658	Is Validated	226922:Kcnq5	125	unspecified	snp
1:21511895-Ins	1	21511895	?	-	T	Kcnq5	intron_variant	intron	Other	NM_001160139	4	NM_001160139:c.620-6036dupA	?	intron_variant	Other	1	0	1	-/T	rs246986899	?	226922:Kcnq5	137	unspecified	in-del
1:21593480-SNV	1	21593480	?	T	C	Kcnq5	intron_variant	intron	Other	NM_001160139	2	NM_001160139:c.492+44A>G	?	intron_variant	Other	0	1	1	T/C	rs32268859	Is Validated	226922:Kcnq5	125	unspecified	snp
1:21961218-SNV	1	21961218	?	G	T	Kcnq5	synonymous_variant	exon	Other	NM_001160139	1	NM_001160139:c.364C>A	p.Arg122=	synonymous_variant	Other	0	1	1	G/T	rs31428296	Is Validated	226922:Kcnq5	125	unspecified	snp
1:22290012-SNV	1	22290012	?	T	C	Rims1	intron_variant	intron	Other	NM_053270	16	NM_053270:c.1970+48A>G	?	intron_variant	Other	0	1	1	T/C	rs37119099	Is Validated	?	126	unspecified	snp
1:22292838-SNV	1	22292838	?	G	T	Rims1	stop_gained	exon	LoF	NM_053270	14	NM_053270:c.1712C>A	?	stop_gained	LoF	0	1	1	G/T	rs45762749	Is Validated	?	127	unspecified	snp
1:22292873-SNV	1	22292873	?	A	G	Rims1	synonymous_variant	exon	Other	NM_053270	14	NM_053270:c.1677T>C	?	synonymous_variant	Other	0	1	1	A/G	rs37182024	Is Validated	?	126	unspecified	snp
1:22296938-SNV	1	22296938	?	C	T	Rims1	missense_variant	exon	Missense	NM_053270	13	NM_053270:c.1535G>A	?	missense_variant	Missense	0	1	1	C/T	rs37771409	Is Validated	?	126	unspecified	snp
1:22297044-Ins	1	22297044	?	-	TT	Rims1	intron_variant	intron	Other	NM_053270	13	NM_053270:c.1477-49_1477-48dupAA	?	intron_variant	Other	2	0	2	-/TT	rs387549743	?	?	138	unspecified	in-del
1:22805534-SNV	1	22805534	?	T	C	Rims1	intron_variant	intron	Other	NM_001012623	1	NM_001012623:c.164+27A>G	?	intron_variant	Other	0	1	1	T/C	rs47910269	Is Validated	?	127	unspecified	snp
1:23379002-SNV	1	23379002	?	C	T	Ogfrl1	synonymous_variant	exon	Other	NM_001081079	2	NM_001081079:c.294G>A	p.Arg98=	synonymous_variant	Other	0	1	1	C/T	rs13474043	RS orientation is reversed,Is Validated	70155:Ogfrl1	121	unspecified	snp
1:23379011-SNV	1	23379011	?	A	G	Ogfrl1	synonymous_variant	exon	Other	NM_001081079	2	NM_001081079:c.285T>C	p.Tyr95=	synonymous_variant	Other	0	1	1	A/G	rs13474042	RS orientation is reversed,Is Validated	70155:Ogfrl1	121	unspecified	snp
1:23762805-SNV	1	23762805	?	T	C	B3gat2	synonymous_variant	exon	Other	NM_172124	1	NM_172124:c.171T>C	p.Ser57=	synonymous_variant	Other	0	1	1	T/C	rs31626981	Is Validated	280645:B3gat2	125	unspecified	snp
1:23815235-SNV	1	23815235	?	C	G	B3gat2	synonymous_variant	exon	Other	NM_172124	2	NM_172124:c.609C>G	p.Arg203=	synonymous_variant	Other	0	1	1	C/G	rs13475765	Is Validated	280645:B3gat2	121	unspecified	snp
1:23848579-SNV	1	23848579	?	G	T	Smap1	splice_region_variant	intron	Other	NM_028534	9	NM_028534:c.881-8C>A	?	splice_region_variant	Other	0	1	1	G/T	rs31654465	Is Validated	98366:Smap1	125	unspecified	snp
1:23996242-SNV	1	23996242	?	G	C	1110058L19Rik	3_prime_UTR_variant	UTR3	Other	NM_026503	3	NM_026503:c.*9C>G	?	3_prime_UTR_variant	Other	0	1	1	G/C	rs4222217	Is Validated	68002:1110058L19Rik	111	unspecified	snp
1:24003140-SNV	1	24003140	?	T	C	1110058L19Rik	intron_variant	intron	Other	NM_026503	2	NM_026503:c.205+17A>G	?	intron_variant	Other	0	1	1	T/C	rs37101147	Is Validated	68002:1110058L19Rik	126	unspecified	snp
1:24003167-SNV	1	24003167	?	C	G	1110058L19Rik	missense_variant	exon	Missense	NM_026503	2	NM_026503:c.195G>C	p.Glu65Asp	missense_variant	Missense	0	1	1	C/G	rs36918303	Is Validated	68002:1110058L19Rik	126	unspecified	snp
1:24003179-SNV	1	24003179	?	G	A	1110058L19Rik	synonymous_variant	exon	Other	NM_026503	2	NM_026503:c.183C>T	p.Pro61=	synonymous_variant	Other	0	1	1	G/A	rs13463024	RS orientation is reversed,Is Validated	68002:1110058L19Rik	121	unspecified	snp
1:24003326-Ins	1	24003326	?	-	A	1110058L19Rik	intron_variant	intron	Other	NM_026503	2	NM_026503:c.56-20dupT	?	intron_variant	Other	1	0	1	-/A	rs226449415	?	68002:1110058L19Rik	137	unspecified	in-del
1:24021822-Ins	1	24021822	?	-	T	Fam135a	intron_variant	intron	Other	NM_026604	18	NM_026604:c.4090+32dupA	?	intron_variant	Other	1	0	1	-/T	rs226582530	?	68187:Fam135a	137	unspecified	in-del
1:24055711-SNV	1	24055711	?	G	A	Fam135a	intron_variant	intron	Other	NM_026604	7	NM_026604:c.542+33C>T	?	intron_variant	Other	0	1	1	G/A	rs31649464	Is Validated	68187:Fam135a	125	unspecified	snp
1:24057231-SNV	1	24057231	?	C	T	Fam135a	missense_variant	exon	Missense	NM_026604	6	NM_026604:c.341G>A	p.Gly114Asp	missense_variant	Missense	0	1	1	C/T	rs30562563	Is Validated	68187:Fam135a	125	unspecified	snp
1:24057236-SNV	1	24057236	?	C	T	Fam135a	synonymous_variant	exon	Other	NM_026604	6	NM_026604:c.336G>A	p.Ser112=	synonymous_variant	Other	0	1	1	C/T	rs31386554	Is Validated	68187:Fam135a	125	unspecified	snp
1:24072401-SNV	1	24072401	?	C	T	Fam135a	intron_variant	intron	Other	NM_026604	4	NM_026604:c.78-4423G>A	?	intron_variant	Other	0	1	1	C/T	rs32288568	Is Validated	68187:Fam135a	125	unspecified	snp
1:24322075-SNV	1	24322075	?	G	A	Col19a1	synonymous_variant	exon	Other	NM_007733	27	NM_007733:c.1833C>T	p.Pro611=	synonymous_variant	Other	0	1	1	G/A	rs31315807	Is Validated	12823:Col19a1	125	unspecified	snp
1:24374646-Del	1	24374646	?	A	-	Col19a1	intron_variant	intron	Other	NM_007733	16	NM_007733:c.1216-10delT	?	intron_variant	Other	-1	1	0	?	?	?	?	?	?	?
1:24410170-SNV	1	24410170	?	C	A	Col19a1	intron_variant	intron	Other	NM_007733	15	NM_007733:c.1215+26G>T	?	intron_variant	Other	0	1	1	C/A	rs49651686	Is Validated	12823:Col19a1	127	unspecified	snp
1:24410211-SNV	1	24410211	?	G	T	Col19a1	synonymous_variant	exon	Other	NM_007733	15	NM_007733:c.1200C>A	p.Gly400=	synonymous_variant	Other	0	1	1	G/T	rs49869897	Is Validated	12823:Col19a1	127	unspecified	snp
1:24410259-SNV	1	24410259	?	A	G	Col19a1	intron_variant	intron	Other	NM_007733	15	NM_007733:c.1162-10T>C	?	intron_variant	Other	0	1	1	A/G	rs46931290	Is Validated	12823:Col19a1	127	unspecified	snp
1:24508202-SNV	1	24508202	?	C	T	Col19a1	synonymous_variant	exon	Other	NM_007733	11	NM_007733:c.999G>A	p.Lys333=	synonymous_variant	Other	0	1	1	C/T	rs46864141	Is Validated	12823:Col19a1	127	unspecified	snp
1:24510794-Ins	1	24510794	?	-	G	Col19a1	intron_variant	intron	Other	NM_007733	10	NM_007733:c.972+49_972+50insC	?	intron_variant	Other	1	0	1	-/G	rs251273951	?	12823:Col19a1	137	unspecified	in-del
1:24510832-SNV	1	24510832	?	A	T	Col19a1	intron_variant	intron	Other	NM_007733	10	NM_007733:c.972+11T>A	?	intron_variant	Other	0	1	1	A/T	rs50439964	Is Validated	12823:Col19a1	127	unspecified	snp
1:24510872-SNV	1	24510872	?	C	T	Col19a1	missense_variant	exon	Missense	NM_007733	10	NM_007733:c.943G>A	p.Asp315Asn	missense_variant	Missense	0	1	1	?	?	?	?	?	?	?
1:24510901-SNV	1	24510901	?	C	G	Col19a1	intron_variant	intron	Other	NM_007733	10	NM_007733:c.928-14G>C	?	intron_variant	Other	0	1	1	C/G	rs45764457	Is Validated	12823:Col19a1	127	unspecified	snp
1:25226690-SNV	1	25226690	?	T	C	Bai3	intron_variant	intron	Other	NM_175642	18	NM_175642:c.2711+30A>G	?	intron_variant	Other	0	1	1	T/C	rs31873641	Is Validated	210933:Bai3	125	unspecified	snp
1:25432521-SNV	1	25432521	?	G	C	Bai3	synonymous_variant	exon	Other	NM_175642	13	NM_175642:c.2163C>G	p.Pro721=	synonymous_variant	Other	0	1	1	?	?	?	?	?	?	?
1:25456973-SNV	1	25456973	?	C	G	Bai3	intron_variant	intron	Other	NM_175642	12	NM_175642:c.2107+19G>C	?	intron_variant	Other	0	1	1	C/G	rs30704168	Is Validated	210933:Bai3	125	unspecified	snp
1:25460746-SNV	1	25460746	?	T	C	Bai3	synonymous_variant	exon	Other	NM_175642	11	NM_175642:c.1995A>G	p.Gln665=	synonymous_variant	Other	0	1	1	T/C	rs32495658	Is Validated	210933:Bai3	125	unspecified	snp
1:25487308-SNV	1	25487308	?	C	T	Bai3	intron_variant	intron	Other	NM_175642	10	NM_175642:c.1929+617G>A	?	intron_variant	Other	0	1	1	C/T	rs48892335	Is Validated	210933:Bai3	127	unspecified	snp
1:25487429-SNV	1	25487429	?	A	G	Bai3	intron_variant	intron	Other	NM_175642	10	NM_175642:c.1929+496T>C	?	intron_variant	Other	0	1	1	A/G	rs32499272	Is Validated	210933:Bai3	125	unspecified	snp
1:25487473-SNV	1	25487473	?	T	C	Bai3	intron_variant	intron	Other	NM_175642	10	NM_175642:c.1929+452A>G	?	intron_variant	Other	0	1	1	T/C	rs32500214	Is Validated	210933:Bai3	125	unspecified	snp
1:25487501-SNV	1	25487501	?	A	G	Bai3	intron_variant	intron	Other	NM_175642	10	NM_175642:c.1929+424T>C	?	intron_variant	Other	0	1	1	A/G	rs47078379	Is Validated	210933:Bai3	127	unspecified	snp
1:25487515-SNV	1	25487515	?	C	T	Bai3	intron_variant	intron	Other	NM_175642	10	NM_175642:c.1929+410G>A	?	intron_variant	Other	0	1	1	C/T	rs47399720	Is Validated	210933:Bai3	127	unspecified	snp
1:25487558-SNV	1	25487558	?	G	C	Bai3	intron_variant	intron	Other	NM_175642	10	NM_175642:c.1929+367C>G	?	intron_variant	Other	0	1	1	G/C	rs245968710	?	210933:Bai3	137	unspecified	snp
1:25487610-SNV	1	25487610	?	A	G	Bai3	intron_variant	intron	Other	NM_175642	10	NM_175642:c.1929+315T>C	?	intron_variant	Other	0	1	1	A/G	rs224706993	?	210933:Bai3	137	unspecified	snp
1:25487643-SNV	1	25487643	?	G	A	Bai3	intron_variant	intron	Other	NM_175642	10	NM_175642:c.1929+282C>T	?	intron_variant	Other	0	1	1	G/A	rs242573924	?	210933:Bai3	137	unspecified	snp
1:25487816-SNV	1	25487816	?	C	G	Bai3	intron_variant	intron	Other	NM_175642	10	NM_175642:c.1929+109G>C	?	intron_variant	Other	0	1	1	C/G	rs261115275	Is Validated	210933:Bai3	137	unspecified	snp
1:25487823-SNV	1	25487823	?	A	G	Bai3	intron_variant	intron	Other	NM_175642	10	NM_175642:c.1929+102T>C	?	intron_variant	Other	0	1	1	A/G	rs219696459	Is Validated	210933:Bai3	137	unspecified	snp
1:25487853-Ins	1	25487853	?	-	G	Bai3	intron_variant	intron	Other	NM_175642	10	NM_175642:c.1929+72dupC	?	intron_variant	Other	1	0	1	-/G	rs212599634	?	210933:Bai3	137	unspecified	in-del
1:25487901-SNV	1	25487901	?	C	T	Bai3	intron_variant	intron	Other	NM_175642	10	NM_175642:c.1929+24G>A	?	intron_variant	Other	0	1	1	?	?	?	?	?	?	?
1:25487931-SNV	1	25487931	?	C	A	Bai3	synonymous_variant	exon	Other	NM_175642	10	NM_175642:c.1923G>T	p.Gly641=	synonymous_variant	Other	0	1	1	C/A	rs32500216	Is Validated	210933:Bai3	125	unspecified	snp
1:25487979-SNV	1	25487979	?	A	G	Bai3	synonymous_variant	exon	Other	NM_175642	10	NM_175642:c.1875T>C	p.Asn625=	synonymous_variant	Other	0	1	1	A/G	rs32500219	Is Validated	210933:Bai3	125	unspecified	snp
1:25826157-SNV	1	25826157	?	A	G	Bai3	synonymous_variant	exon	Other	NM_175642	2	NM_175642:c.604T>C	p.Leu202=	synonymous_variant	Other	0	1	1	A/G	rs30856124	Is Validated	210933:Bai3	125	unspecified	snp
1:25830610-SNV	1	25830610	?	T	C	Bai3	upstream_gene_variant	upstream_intergenic	Unknown	NM_175642	1	NM_175642:c.-1164A>G	?	upstream_gene_variant	Unknown	0	1	1	T/C	rs51517756	Is Validated	102633099:LOC102633099|210933:Bai3	128	unspecified	snp
1:25830657-SNV	1	25830657	?	A	G	Bai3	upstream_gene_variant	upstream_intergenic	Unknown	NM_175642	1	NM_175642:c.-1211T>C	?	upstream_gene_variant	Unknown	0	1	1	A/G	rs51342813	Is Validated	102633099:LOC102633099|210933:Bai3	128	unspecified	snp
1:26685950-SNV	1	26685950	?	T	C	4931408C20Rik	intron_variant	intron	Other	NM_001033764	2	NM_001033764:c.187-39A>G	?	intron_variant	Other	0	1	1	T/C	rs13475777	Is Validated	210940:4931408C20Rik	121	unspecified	snp
1:26687332-SNV	1	26687332	?	A	G	4931408C20Rik	missense_variant	exon	Missense	NM_001033764	1	NM_001033764:c.95T>C	p.Met32Thr	missense_variant	Missense	0	1	1	?	?	?	?	?	?	?
1:28776317-SNV	1	28776317	?	C	T	Gm597	missense_variant	exon	Missense	NM_001013750	2	NM_001013750:c.2633G>A	p.Gly878Glu	missense_variant	Missense	0	1	1	C/T	rs32611958	Is Validated	210962:Gm597	125	unspecified	snp
1:28776592-SNV	1	28776592	?	A	T	Gm597	synonymous_variant	exon	Other	NM_001013750	2	NM_001013750:c.2358T>A	p.Pro786=	synonymous_variant	Other	0	1	1	A/T	rs31736972	Is Validated	210962:Gm597	125	unspecified	snp
1:28776782-SNV	1	28776782	?	G	C	Gm597	missense_variant	exon	Missense	NM_001013750	2	NM_001013750:c.2168C>G	p.Thr723Arg	missense_variant	Missense	0	1	1	G/C	rs31531760	Is Validated	210962:Gm597	125	unspecified	snp
1:28777184-SNV	1	28777184	?	A	G	Gm597	missense_variant	exon	Missense	NM_001013750	2	NM_001013750:c.1766T>C	p.Leu589Pro	missense_variant	Missense	0	1	1	A/G	rs32278373	Is Validated	210962:Gm597	125	unspecified	snp
1:28777286-SNV	1	28777286	?	C	G	Gm597	missense_variant	exon	Missense	NM_001013750	2	NM_001013750:c.1664G>C	p.Ser555Thr	missense_variant	Missense	0	1	1	C/G	rs47748914	Is Validated	210962:Gm597	127	unspecified	snp
1:28777292-SNV	1	28777292	?	C	T	Gm597	missense_variant	exon	Missense	NM_001013750	2	NM_001013750:c.1658G>A	p.Cys553Tyr	missense_variant	Missense	0	1	1	C/T	rs51350972	Is Validated	210962:Gm597	128	unspecified	snp
1:28777678-SNV	1	28777678	?	G	T	Gm597	missense_variant	exon	Missense	NM_001013750	2	NM_001013750:c.1272C>A	p.Asn424Lys	missense_variant	Missense	0	1	1	G/T	rs30951994	Is Validated	210962:Gm597	125	unspecified	snp
1:28778246-SNV	1	28778246	?	C	T	Gm597	missense_variant	exon	Missense	NM_001013750	2	NM_001013750:c.704G>A	p.Arg235His	missense_variant	Missense	0	1	1	C/T	rs31444661	Is Validated	210962:Gm597	125	unspecified	snp
1:30804794-SNV	1	30804794	?	C	G	Phf3	missense_variant	exon	Missense	NM_001081080	15	NM_001081080:c.5083G>C	p.Glu1695Gln	missense_variant	Missense	0	1	1	C/G	rs37174853	Is Validated	213109:Phf3	126	unspecified	snp
1:30805149-SNV	1	30805149	?	G	A	Phf3	synonymous_variant	exon	Other	NM_001081080	15	NM_001081080:c.4728C>T	p.Leu1576=	synonymous_variant	Other	0	1	1	G/A	rs13464089	RS orientation is reversed,Is Validated	213109:Phf3	121	unspecified	snp
1:30808694-SNV	1	30808694	?	T	C	Phf3	intron_variant	intron	Other	NM_001081080	13	NM_001081080:c.3738+29A>G	?	intron_variant	Other	0	1	1	T/C	rs38778384	Is Validated	213109:Phf3	126	unspecified	snp
1:30808816-SNV	1	30808816	?	T	C	Phf3	splice_region_variant	intron	Other	NM_001081080	13	NM_001081080:c.3649-4A>G	?	splice_region_variant	Other	0	1	1	T/C	rs39764054	Is Validated	213109:Phf3	126	unspecified	snp
1:30811894-SNV	1	30811894	?	G	A	Phf3	synonymous_variant	exon	Other	NM_001081080	11	NM_001081080:c.3378C>T	p.His1126=	synonymous_variant	Other	0	1	1	G/A	rs31427741	Is Validated	213109:Phf3	125	unspecified	snp
1:30820043-SNV	1	30820043	?	G	A	Phf3	intron_variant	intron	Other	NM_001081080	7	NM_001081080:c.2919+38C>T	?	intron_variant	Other	0	1	1	G/A	rs6403211	Is Validated	213109:Phf3	116	unspecified	snp
1:30821170-SNV	1	30821170	?	T	C	Phf3	missense_variant	exon	Missense	NM_001081080	5	NM_001081080:c.2578A>G	p.Thr860Ala	missense_variant	Missense	0	1	1	T/C	rs32411719	Is Validated	213109:Phf3	125	unspecified	snp
1:30824204-SNV	1	30824204	?	C	G	Phf3	splice_region_variant	intron	Other	NM_001081080	4	NM_001081080:c.2433+6G>C	?	splice_region_variant	Other	0	1	1	C/G	rs36500754	Is Validated	213109:Phf3	126	unspecified	snp
1:30830434-SNV	1	30830434	?	C	T	Phf3	missense_variant	exon	Missense	NM_001081080	3	NM_001081080:c.1532G>A	p.Gly511Asp	missense_variant	Missense	0	1	1	C/T	rs3722007	Is Validated	213109:Phf3	107	unspecified	snp
1:30862961-Ins	1	30862961	?	-	A	Phf3	intron_variant	intron	Other	NM_001081080	1	NM_001081080:c.244+26dupT	?	intron_variant	Other	1	0	1	-/A	rs256419034	?	213109:Phf3	137	unspecified	in-del
1:30944902-Del	1	30944902	?	TGTA	-	Gm13363,Ptp4a1	intron_variant	intron	Other	NR_002688,NM_011200	4,3	NR_002688:n.846+33_846+36delTACA,NM_011200:c.198+33_198+36delTACA	?,?	intron_variant,intron_variant	Other,Other	-4	4	0	TGTA/-	rs266104958	?	19243:Ptp4a1	137	unspecified	in-del
1:31141716-SNV	1	31141716	?	T	C	4931428L18Rik	non_coding_exon_variant	exon	Other	NR_033445	3	NR_033445:n.456A>G	?	non_coding_exon_variant	Other	0	1	1	T/C	rs32709777	Is Validated	102634543:LOC102634543|70988:4931428L18Rik	125	unspecified	snp
1:31141795-SNV	1	31141795	?	G	C	4931428L18Rik	intron_variant	intron	Other	NR_033445	3	NR_033445:n.404-27C>G	?	intron_variant	Other	0	1	1	G/C	rs32709783	Is Validated	102634543:LOC102634543|70988:4931428L18Rik	125	unspecified	snp
1:31176384-SNV	1	31176384	?	T	C	4931428L18Rik	intron_variant	intron	Other	NR_033445	2	NR_033445:n.403+27868A>G	?	intron_variant	Other	0	1	1	T/C	rs31272774	Is Validated	266744:Lgsn|70988:4931428L18Rik	125	unspecified	snp
1:31190339-Del	1	31190339	?	A	-	4931428L18Rik,Lgsn	intron_variant	intron	Other	NR_033445,NM_153601	2,3	NR_033445:n.403+13913delT,NM_153601:c.164-24delA	?,?	intron_variant,intron_variant	Other,Other	-1	1	0	A/-	rs244848961	?	266744:Lgsn|70988:4931428L18Rik	137	unspecified	in-del
1:31190347-SNV	1	31190347	?	T	C	4931428L18Rik,Lgsn	intron_variant	intron	Other	NR_033445,NM_153601	2,3	NR_033445:n.403+13905A>G,NM_153601:c.164-16T>C	?,?	intron_variant,intron_variant	Other,Other	0	1	1	T/C	rs32717958	Is Validated	266744:Lgsn|70988:4931428L18Rik	125	unspecified	snp
1:31222448-SNV	1	31222448	?	A	G	4931428L18Rik	intron_variant	intron	Other	NR_033445	1	NR_033445:n.181+28T>C	?	intron_variant	Other	0	1	1	A/G	rs246202960	?	70988:4931428L18Rik|74708:Pih1d3	137	unspecified	snp
1:31222475-SNV	1	31222475	?	C	T	4931428L18Rik	splice_donor_variant	intron	LoF	NR_033445	1	NR_033445:n.181+1G>A	?	splice_donor_variant	LoF	0	1	1	C/T	rs32718676	Is Validated	70988:4931428L18Rik|74708:Pih1d3	125	unspecified	snp
1:31222531-SNV	1	31222531	?	A	G	4931428L18Rik	non_coding_exon_variant	exon	Other	NR_033445	1	NR_033445:n.126T>C	?	non_coding_exon_variant	Other	0	1	1	A/G	rs235888907	?	70988:4931428L18Rik|74708:Pih1d3	137	unspecified	snp
1:31222550-SNV	1	31222550	?	C	T	4931428L18Rik	non_coding_exon_variant	exon	Other	NR_033445	1	NR_033445:n.107G>A	?	non_coding_exon_variant	Other	0	1	1	C/T	rs32718679	Is Validated	70988:4931428L18Rik|74708:Pih1d3	125	unspecified	snp
1:31222587-SNV	1	31222587	?	C	T	4931428L18Rik	non_coding_exon_variant	exon	Other	NR_033445	1	NR_033445:n.70G>A	?	non_coding_exon_variant	Other	0	1	1	C/T	rs247597658	?	70988:4931428L18Rik|74708:Pih1d3	137	unspecified	snp
1:31222600-SNV	1	31222600	?	A	G	4931428L18Rik	non_coding_exon_variant	exon	Other	NR_033445	1	NR_033445:n.57T>C	?	non_coding_exon_variant	Other	0	1	1	A/G	rs263254515	?	70988:4931428L18Rik|74708:Pih1d3	137	unspecified	snp
1:31222649-SNV	1	31222649	?	G	A	4931428L18Rik	non_coding_exon_variant	exon	Other	NR_033445	1	NR_033445:n.8C>T	?	non_coding_exon_variant	Other	0	1	1	G/A	rs244652498	?	70988:4931428L18Rik|74708:Pih1d3	137	unspecified	snp
1:31222970-SNV	1	31222970	?	T	C	Pih1d3	missense_variant	exon	Missense	NM_029062	1	NM_029062:c.32T>C	p.Val11Ala	missense_variant	Missense	0	1	1	T/C	rs32719481	Is Validated	70988:4931428L18Rik|74708:Pih1d3	125	unspecified	snp
1:31223151-SNV	1	31223151	?	T	C	Pih1d3	synonymous_variant	exon	Other	NM_029062	1	NM_029062:c.213T>C	p.Ile71=	synonymous_variant	Other	0	1	1	T/C	rs32720114	Is Validated	70988:4931428L18Rik|74708:Pih1d3	125	unspecified	snp
1:31223259-SNV	1	31223259	?	T	C	Pih1d3	synonymous_variant	exon	Other	NM_029062	1	NM_029062:c.321T>C	p.Asp107=	synonymous_variant	Other	0	1	1	T/C	rs32720117	Is Validated	70988:4931428L18Rik|74708:Pih1d3	125	unspecified	snp
1:31223603-SNV	1	31223603	?	T	G	Pih1d3	3_prime_UTR_variant	UTR3	Other	NM_029062	1	NM_029062:c.*8T>G	?	3_prime_UTR_variant	Other	0	1	1	T/G	rs32720119	Is Validated	70988:4931428L18Rik|74708:Pih1d3	125	unspecified	snp
1:31223641-Del	1	31223641	?	T	-	Pih1d3	3_prime_UTR_variant	UTR3	Other	NM_029062	1	NM_029062:c.*54delT	?	3_prime_UTR_variant	Other	-1	1	0	T/-	rs219604669	?	70988:4931428L18Rik|74708:Pih1d3	137	unspecified	in-del
1:31223686-SNV	1	31223686	?	A	C	Pih1d3	3_prime_UTR_variant	UTR3	Other	NM_029062	1	NM_029062:c.*91A>C	?	3_prime_UTR_variant	Other	0	1	1	?	?	?	?	?	?	?
1:31223758-SNV	1	31223758	?	T	C	Pih1d3	3_prime_UTR_variant	UTR3	Other	NM_029062	1	NM_029062:c.*163T>C	?	3_prime_UTR_variant	Other	0	1	1	T/C	rs254335085	?	70988:4931428L18Rik|74708:Pih1d3	137	unspecified	snp
1:31223764-SNV	1	31223764	?	C	T	Pih1d3	3_prime_UTR_variant	UTR3	Other	NM_029062	1	NM_029062:c.*169C>T	?	3_prime_UTR_variant	Other	0	1	1	C/T	rs32801229	Is Validated	70988:4931428L18Rik|74708:Pih1d3	125	unspecified	snp
1:31223796-SNV	1	31223796	?	C	T	Pih1d3	3_prime_UTR_variant	UTR3	Other	NM_029062	1	NM_029062:c.*201C>T	?	3_prime_UTR_variant	Other	0	1	1	C/T	rs32720122	Is Validated	70988:4931428L18Rik|74708:Pih1d3	125	unspecified	snp
1:31223846-SNV	1	31223846	?	G	A	Pih1d3	3_prime_UTR_variant	UTR3	Other	NM_029062	1	NM_029062:c.*251G>A	?	3_prime_UTR_variant	Other	0	1	1	G/A	rs219939354	?	70988:4931428L18Rik|74708:Pih1d3	137	unspecified	snp
1:31224023-Ins	1	31224023	?	-	AT	Pih1d3	3_prime_UTR_variant	UTR3	Other	NM_029062	1	NM_029062:c.*428_*429dupAT	?	3_prime_UTR_variant	Other	2	0	2	-/AT	rs243284171	?	70988:4931428L18Rik|74708:Pih1d3	137	unspecified	in-del
1:32333450-Ins	1	32333450	?	-	TTTTT	Khdrbs2	splice_region_variant	intron	Other	NM_133235	3	NM_133235:c.220-8_220-4dupTTTTT	?	splice_region_variant	Other	5	0	5	-/TTTTT	rs211776871	?	170771:Khdrbs2	137	unspecified	in-del
1:32467893-SNV	1	32467893	?	T	C	Khdrbs2	splice_region_variant	intron	Other	NM_133235	5	NM_133235:c.611+6T>C	?	splice_region_variant	Other	0	1	1	T/C	rs32800037	Is Validated	170771:Khdrbs2	125	unspecified	snp
1:32545670-SNV	1	32545670	?	G	C	Gm5415,Khdrbs2	missense_variant	exon	Missense	NM_001164286,NM_133235	1,6	NM_001164286:c.1158C>G,NM_133235:c.810+72905G>C	p.Ile386Met,?	missense_variant,intron_variant	Missense,Other	0	1	1	G/C	rs31250488	Is Validated	170771:Khdrbs2|408191:Gm5415	125	unspecified	snp
1:32644054-SNV	1	32644054	?	G	A	Khdrbs2	intron_variant	intron	Other	NM_133235	8	NM_133235:c.894-39G>A	?	intron_variant	Other	0	1	1	G/A	rs32383743	Is Validated	170771:Khdrbs2	125	unspecified	snp
1:32644168-SNV	1	32644168	?	T	A	Khdrbs2	intron_variant	intron	Other	NM_133235	8	NM_133235:c.952+17T>A	?	intron_variant	Other	0	1	1	T/A	rs31215301	Is Validated	170771:Khdrbs2	125	unspecified	snp
1:33101479-SNV	1	33101479	?	A	G	?	?	?	?	?	?	?	?	?	?	?	?	?	A/G	rs107985156	Is Validated	?	132	unspecified	snp
1:33724940-SNV	1	33724940	?	C	T	Rab23	synonymous_variant	exon	Other	NM_008999	4	NM_008999:c.162C>T	p.Asn54=	synonymous_variant	Other	0	1	1	C/T	rs13474276	Is Validated	19335:Rab23	121	unspecified	snp
1:33739273-SNV	1	33739273	?	A	G	Rab23	missense_variant	exon	Missense	NM_008999	8	NM_008999:c.595A>G	p.Arg199Gly	missense_variant	Missense	0	1	1	A/G	rs32309732	Is Validated	19335:Rab23	125	unspecified	snp
1:33765836-SNV	1	33765836	?	G	A	Zfp451	splice_region_variant	intron	Other	NM_133817	14	NM_133817:c.3124+8C>T	?	splice_region_variant	Other	0	1	1	G/A	rs47491816	Is Validated	98403:Zfp451	127	unspecified	snp
1:33779003-SNV	1	33779003	?	T	C	Zfp451	intron_variant	intron	Other	NM_133817	9	NM_133817:c.1004+41A>G	?	intron_variant	Other	0	1	1	T/C	rs46425203	Is Validated	98403:Zfp451	127	unspecified	snp
1:33805294-Ins	1	33805294	?	-	TT	Zfp451	intron_variant	intron	Other	NM_133817	3	NM_133817:c.186+45_186+46insAA	?	intron_variant	Other	2	0	2	-/TT	rs236378206	?	98403:Zfp451	137	unspecified	in-del
1:34113918-SNV	1	34113918	?	A	G	Dst	intron_variant	intron	Other	NM_001276764	6	NM_001276764:c.688-15A>G	?	intron_variant	Other	0	1	1	A/G	rs31569325	Is Validated	13518:Dst	125	unspecified	snp
1:34116081-SNV	1	34116081	?	G	A	Dst	intron_variant	intron	Other	NM_001276764	7	NM_001276764:c.778-37G>A	?	intron_variant	Other	0	1	1	G/A	rs36985817	Is Validated	102466987:Mir6896|13518:Dst	126	unspecified	snp
1:34116141-SNV	1	34116141	?	T	C	Dst	synonymous_variant	exon	Other	NM_001276764	7	NM_001276764:c.801T>C	p.Arg267=	synonymous_variant	Other	0	1	1	T/C	rs36628626	Is Validated	102466987:Mir6896|13518:Dst	126	unspecified	snp
1:34117446-SNV	1	34117446	?	C	T	Dst	synonymous_variant	exon	Other	NM_001276764	8	NM_001276764:c.870C>T	p.Asn290=	synonymous_variant	Other	0	1	1	C/T	rs37243663	Is Validated	102466987:Mir6896|13518:Dst	126	unspecified	snp
1:34121609-SNV	1	34121609	?	G	C	Dst	intron_variant	intron	Other	NM_001276764	8	NM_001276764:c.948+4085G>C	?	intron_variant	Other	0	1	1	G/C	rs30795115	Is Validated	13518:Dst	125	unspecified	snp
1:34121790-SNV	1	34121790	?	A	G	Dst	intron_variant	intron	Other	NM_001276764	8	NM_001276764:c.948+4266A>G	?	intron_variant	Other	0	1	1	A/G	rs31422161	Is Validated	13518:Dst	125	unspecified	snp
1:34121856-SNV	1	34121856	?	G	A	Dst	intron_variant	intron	Other	NM_001276764	8	NM_001276764:c.948+4332G>A	?	intron_variant	Other	0	1	1	G/A	rs32647802	Is Validated	13518:Dst	125	unspecified	snp
1:34122125-SNV	1	34122125	?	A	C	Dst	intron_variant	intron	Other	NM_001276764	8	NM_001276764:c.948+4601A>C	?	intron_variant	Other	0	1	1	A/C	rs32071343	Is Validated	13518:Dst	125	unspecified	snp
1:34152172-SNV	1	34152172	?	T	C	Dst	intron_variant	intron	Other	NM_001276764	10	NM_001276764:c.1116-30T>C	?	intron_variant	Other	0	1	1	T/C	rs51550631	Is Validated	13518:Dst	128	unspecified	snp
1:34152185-SNV	1	34152185	?	G	A	Dst	intron_variant	intron	Other	NM_001276764	10	NM_001276764:c.1116-17G>A	?	intron_variant	Other	0	1	1	G/A	rs37130436	Is Validated	13518:Dst	126	unspecified	snp
1:34156888-SNV	1	34156888	?	A	G	Dst	synonymous_variant	exon	Other	NM_001276764	14	NM_001276764:c.1659A>G	p.Ala553=	synonymous_variant	Other	0	1	1	A/G	rs48655409	Is Validated	13518:Dst	127	unspecified	snp
1:34156891-SNV	1	34156891	?	A	G	Dst	synonymous_variant	exon	Other	NM_001276764	14	NM_001276764:c.1662A>G	p.Leu554=	synonymous_variant	Other	0	1	1	A/G	rs46433955	Is Validated	13518:Dst	127	unspecified	snp
1:34156903-SNV	1	34156903	?	T	G	Dst	synonymous_variant	exon	Other	NM_001276764	14	NM_001276764:c.1674T>G	p.Val558=	synonymous_variant	Other	0	1	1	T/G	rs45898300	Is Validated	13518:Dst	127	unspecified	snp
1:34156930-Ins	1	34156930	?	-	G	Dst	intron_variant	intron	Other	NM_001276764	14	NM_001276764:c.1679+23dupG	?	intron_variant	Other	1	0	1	-/G	rs224818137	?	13518:Dst	137	unspecified	in-del
1:34160598-SNV	1	34160598	?	C	T	Dst	intron_variant	intron	Other	NM_001276764	15	NM_001276764:c.1680-22C>T	?	intron_variant	Other	0	1	1	C/T	rs32304105	Is Validated	13518:Dst	125	unspecified	snp
1:34161042-SNV	1	34161042	?	T	C	Dst	synonymous_variant	exon	Other	NM_001276764	16	NM_001276764:c.1812T>C	p.Asn604=	synonymous_variant	Other	0	1	1	T/C	rs46477684	Is Validated	13518:Dst	127	unspecified	snp
1:34161199-SNV	1	34161199	?	A	T	Dst	intron_variant	intron	Other	NM_001276764	16	NM_001276764:c.1928+41A>T	?	intron_variant	Other	0	1	1	A/T	rs48194331	Is Validated	13518:Dst	127	unspecified	snp
1:34162961-SNV	1	34162961	?	G	T	Dst	intron_variant	intron	Other	NM_001276764	17	NM_001276764:c.1929-48G>T	?	intron_variant	Other	0	1	1	G/T	rs31518908	Is Validated	13518:Dst	125	unspecified	snp
1:34163771-Del	1	34163771	?	GC	-	Dst	intron_variant	intron	Other	NM_001276764	18	NM_001276764:c.2520+17_2520+18delGC	?	intron_variant	Other	-2	2	0	GC/-	rs221006993	?	13518:Dst	137	unspecified	in-del
1:34163785-SNV	1	34163785	?	T	C	Dst	intron_variant	intron	Other	NM_001276764	18	NM_001276764:c.2520+31T>C	?	intron_variant	Other	0	1	1	T/C	rs52377270	Is Validated	13518:Dst	128	unspecified	snp
1:34164102-SNV	1	34164102	?	T	C	Dst	synonymous_variant	exon	Other	NM_001276764	20	NM_001276764:c.2625T>C	p.His875=	synonymous_variant	Other	0	1	1	T/C	rs36504868	Is Validated	13518:Dst	126	unspecified	snp
1:34164114-SNV	1	34164114	?	C	G	Dst	synonymous_variant	exon	Other	NM_001276764	20	NM_001276764:c.2637C>G	p.Leu879=	synonymous_variant	Other	0	1	1	C/G	rs36537409	Is Validated	13518:Dst	126	unspecified	snp
1:34164189-SNV	1	34164189	?	T	C	Dst	synonymous_variant	exon	Other	NM_001276764	20	NM_001276764:c.2712T>C	p.Asp904=	synonymous_variant	Other	0	1	1	T/C	rs38744161	Is Validated	13518:Dst	126	unspecified	snp
1:34164293-SNV	1	34164293	?	A	G	Dst	intron_variant	intron	Other	NM_001276764	21	NM_001276764:c.2761-34A>G	?	intron_variant	Other	0	1	1	A/G	rs37009695	Is Validated	13518:Dst	126	unspecified	snp
1:34164303-SNV	1	34164303	?	C	T	Dst	intron_variant	intron	Other	NM_001276764	21	NM_001276764:c.2761-24C>T	?	intron_variant	Other	0	1	1	C/T	rs49840824	Is Validated	13518:Dst	127	unspecified	snp
1:34164309-SNV	1	34164309	?	C	T	Dst	intron_variant	intron	Other	NM_001276764	21	NM_001276764:c.2761-18C>T	?	intron_variant	Other	0	1	1	C/T	rs36852005	Is Validated	13518:Dst	126	unspecified	snp
1:34164322-SNV	1	34164322	?	G	A	Dst	splice_region_variant	intron	Other	NM_001276764	21	NM_001276764:c.2761-5G>A	?	splice_region_variant	Other	0	1	1	G/A	rs47133538	Is Validated	13518:Dst	127	unspecified	snp
1:34165021-SNV	1	34165021	?	A	T	Dst	intron_variant	intron	Other	NM_001276764	22	NM_001276764:c.2866-37A>T	?	intron_variant	Other	0	1	1	A/T	rs52021849	Is Validated	13518:Dst	128	unspecified	snp
1:34165069-SNV	1	34165069	?	G	A	Dst	synonymous_variant	exon	Other	NM_001276764	22	NM_001276764:c.2877G>A	p.Ala959=	synonymous_variant	Other	0	1	1	G/A	rs31677525	Is Validated	13518:Dst	125	unspecified	snp
1:34165144-SNV	1	34165144	?	C	T	Dst	synonymous_variant	exon	Other	NM_001276764	22	NM_001276764:c.2952C>T	p.Ala984=	synonymous_variant	Other	0	1	1	C/T	rs32681093	Is Validated	13518:Dst	125	unspecified	snp
1:34165160-SNV	1	34165160	?	C	T	Dst	splice_region_variant	intron	Other	NM_001276764	22	NM_001276764:c.2961+7C>T	?	splice_region_variant	Other	0	1	1	C/T	rs32705636	Is Validated	13518:Dst	125	unspecified	snp
1:34166290-SNV	1	34166290	?	T	C	Dst	synonymous_variant	exon	Other	NM_001276764	23	NM_001276764:c.3072T>C	p.Leu1024=	synonymous_variant	Other	0	1	1	T/C	rs37666030	Is Validated	102634814:LOC102634814|13518:Dst	126	unspecified	snp
1:34166308-Ins	1	34166308	?	-	AAGG	Dst	splice_region_variant	intron	Other	NM_001276764	23	NM_001276764:c.3087+4_3087+7dupAGGA	?	splice_region_variant	Other	4	0	4	-/AAGG	rs260739793	?	102634814:LOC102634814|13518:Dst	137	unspecified	in-del
1:34166322-SNV	1	34166322	?	T	C	Dst	intron_variant	intron	Other	NM_001276764	23	NM_001276764:c.3087+17T>C	?	intron_variant	Other	0	1	1	T/C	rs36350063	Is Validated	102634814:LOC102634814|13518:Dst	126	unspecified	snp
1:34166898-SNV	1	34166898	?	T	C	Dst	intron_variant	intron	Other	NM_001276764	24	NM_001276764:c.3088-44T>C	?	intron_variant	Other	0	1	1	T/C	rs45810366	Is Validated	102634814:LOC102634814|13518:Dst	127	unspecified	snp
1:34166921-SNV	1	34166921	?	G	A	Dst	intron_variant	intron	Other	NM_001276764	24	NM_001276764:c.3088-21G>A	?	intron_variant	Other	0	1	1	G/A	rs50494259	Is Validated	102634814:LOC102634814|13518:Dst	127	unspecified	snp
1:34166924-SNV	1	34166924	?	G	A	Dst	intron_variant	intron	Other	NM_001276764	24	NM_001276764:c.3088-18G>A	?	intron_variant	Other	0	1	1	G/A	rs49813082	Is Validated	102634814:LOC102634814|13518:Dst	127	unspecified	snp
1:34166933-SNV	1	34166933	?	A	G	Dst	intron_variant	intron	Other	NM_001276764	24	NM_001276764:c.3088-9A>G	?	intron_variant	Other	0	1	1	A/G	rs36964792	Is Validated	102634814:LOC102634814|13518:Dst	126	unspecified	snp
1:34167268-SNV	1	34167268	?	A	T	Dst	splice_region_variant	intron	Other	NM_001276764	25	NM_001276764:c.3238-8A>T	?	splice_region_variant	Other	0	1	1	A/T	rs39220288	Is Validated	102634814:LOC102634814|13518:Dst	126	unspecified	snp
1:34167459-SNV	1	34167459	?	A	G	Dst	intron_variant	intron	Other	NM_001276764	25	NM_001276764:c.3392+29A>G	?	intron_variant	Other	0	1	1	A/G	rs37031338	Is Validated	102634814:LOC102634814|13518:Dst	126	unspecified	snp
1:34167590-SNV	1	34167590	?	A	C	Dst	intron_variant	intron	Other	NM_001276764	26	NM_001276764:c.3393-21A>C	?	intron_variant	Other	0	1	1	A/C	rs32797581	Is Validated	102634814:LOC102634814|13518:Dst	125	unspecified	snp
1:34167596-SNV	1	34167596	?	C	G	Dst	intron_variant	intron	Other	NM_001276764	26	NM_001276764:c.3393-15C>G	?	intron_variant	Other	0	1	1	C/G	rs30507290	Is Validated	102634814:LOC102634814|13518:Dst	125	unspecified	snp
1:34167744-SNV	1	34167744	?	G	A	Dst	splice_region_variant	intron	Other	NM_001276764	26	NM_001276764:c.3519+7G>A	?	splice_region_variant	Other	0	1	1	G/A	rs32034152	Is Validated	102634814:LOC102634814|13518:Dst	125	unspecified	snp
1:34167757-SNV	1	34167757	?	C	T	Dst	intron_variant	intron	Other	NM_001276764	26	NM_001276764:c.3519+20C>T	?	intron_variant	Other	0	1	1	C/T	rs30521849	Is Validated	102634814:LOC102634814|13518:Dst	125	unspecified	snp
1:34167790-SNV	1	34167790	?	C	T	Dst	intron_variant	intron	Other	NM_001276764	27	NM_001276764:c.3520-33C>T	?	intron_variant	Other	0	1	1	C/T	rs32456513	Is Validated	102634814:LOC102634814|13518:Dst	125	unspecified	snp
1:34169888-SNV	1	34169888	?	T	A	Dst	missense_variant	exon	Missense	NM_001276764	29	NM_001276764:c.4000T>A	p.Leu1334Met	missense_variant	Missense	0	1	1	T/A	rs3684859	Is Validated	102634814:LOC102634814|13518:Dst	107	unspecified	snp
1:34169940-SNV	1	34169940	?	A	C	Dst	intron_variant	intron	Other	NM_001276764	29	NM_001276764:c.4040+12A>C	?	intron_variant	Other	0	1	1	A/C	rs3684967	Is Validated	102634814:LOC102634814|13518:Dst	107	unspecified	snp
1:34169949-SNV	1	34169949	?	T	C	Dst	intron_variant	intron	Other	NM_001276764	29	NM_001276764:c.4040+21T>C	?	intron_variant	Other	0	1	1	T/C	rs3684990	Is Validated	102634814:LOC102634814|13518:Dst	107	unspecified	snp
1:34169957-SNV	1	34169957	?	C	G	Dst	intron_variant	intron	Other	NM_001276764	29	NM_001276764:c.4040+29C>G	?	intron_variant	Other	0	1	1	C/G	rs47581247	Is Validated	102634814:LOC102634814|13518:Dst	127	unspecified	snp
1:34170360-SNV	1	34170360	?	A	G	Dst	synonymous_variant	exon	Other	NM_001276764	30	NM_001276764:c.4041A>G	p.Lys1347=	synonymous_variant	Other	0	1	1	A/G	rs37160737	Is Validated	102634814:LOC102634814|13518:Dst	126	unspecified	snp
1:34171151-SNV	1	34171151	?	G	A	Dst	synonymous_variant	exon	Other	NM_001276764	31	NM_001276764:c.4215G>A	p.Val1405=	synonymous_variant	Other	0	1	1	G/A	rs51761718	?	102634814:LOC102634814|13518:Dst	128	unspecified	snp
1:34172953-SNV	1	34172953	?	G	A	Dst	intron_variant	intron	Other	NM_001276764	33	NM_001276764:c.4537-49G>A	?	intron_variant	Other	0	1	1	G/A	rs36736452	Is Validated	102634814:LOC102634814|13518:Dst	126	unspecified	snp
1:34172988-Del	1	34172988	?	CT	-	Dst	intron_variant	intron	Other	NM_001276764	33	NM_001276764:c.4537-12_4537-11delCT	?	intron_variant	Other	-2	2	0	CT/-	rs219071871	?	102634814:LOC102634814|13518:Dst	137	unspecified	in-del
1:34174104-SNV	1	34174104	?	C	T	Dst	intron_variant	intron	Other	NM_001276764	34	NM_001276764:c.4621-11C>T	?	intron_variant	Other	0	1	1	C/T	rs37218770	Is Validated	102634814:LOC102634814|13518:Dst	126	unspecified	snp
1:34174171-SNV	1	34174171	?	G	A	Dst	synonymous_variant	exon	Other	NM_001276764	34	NM_001276764:c.4677G>A	p.Ser1559=	synonymous_variant	Other	0	1	1	G/A	rs38406388	Is Validated	102634814:LOC102634814|13518:Dst	126	unspecified	snp
1:34174714-SNV	1	34174714	?	A	G	Dst	synonymous_variant	exon	Other	NM_001276764	35	NM_001276764:c.4746A>G	p.Thr1582=	synonymous_variant	Other	0	1	1	A/G	rs37854485	Is Validated	102634814:LOC102634814|13518:Dst	126	unspecified	snp
1:34178104-SNV	1	34178104	?	T	G	Dst	synonymous_variant	exon	Other	NM_001276764	35	NM_001276764:c.4827+3309T>G	?	intron_variant	Other	0	1	1	T/G	rs31699093	Is Validated	102634814:LOC102634814|13518:Dst	125	unspecified	snp
1:34178143-SNV	1	34178143	?	G	C	Dst	synonymous_variant	exon	Other	NM_001276764	35	NM_001276764:c.4827+3348G>C	?	intron_variant	Other	0	1	1	G/C	rs36466804	Is Validated	102634814:LOC102634814|13518:Dst	126	unspecified	snp
1:34178166-SNV	1	34178166	?	C	A	Dst	missense_variant	exon	Missense	NM_001276764	35	NM_001276764:c.4827+3371C>A	?	intron_variant	Other	0	1	1	C/A	rs32108259	Is Validated	102634814:LOC102634814|13518:Dst	125	unspecified	snp
1:34178495-SNV	1	34178495	?	C	G	Dst	missense_variant	exon	Missense	NM_001276764	35	NM_001276764:c.4827+3700C>G	?	intron_variant	Other	0	1	1	C/G	rs31981892	Is Validated	102634814:LOC102634814|13518:Dst	125	unspecified	snp
1:34178623-SNV	1	34178623	?	G	A	Dst	synonymous_variant	exon	Other	NM_001276764	35	NM_001276764:c.4827+3828G>A	?	intron_variant	Other	0	1	1	G/A	rs30547841	Is Validated	102634814:LOC102634814|13518:Dst	125	unspecified	snp
1:34178800-SNV	1	34178800	?	T	C	Dst	synonymous_variant	exon	Other	NM_001276764	35	NM_001276764:c.4827+4005T>C	?	intron_variant	Other	0	1	1	T/C	rs31987564	Is Validated	102634814:LOC102634814|13518:Dst	125	unspecified	snp
1:34178842-SNV	1	34178842	?	G	A	Dst	synonymous_variant	exon	Other	NM_001276764	35	NM_001276764:c.4827+4047G>A	?	intron_variant	Other	0	1	1	G/A	rs32283358	Is Validated	102634814:LOC102634814|13518:Dst	125	unspecified	snp
1:34178998-SNV	1	34178998	?	A	G	Dst	synonymous_variant	exon	Other	NM_001276764	35	NM_001276764:c.4827+4203A>G	?	intron_variant	Other	0	1	1	A/G	rs31911072	Is Validated	102634814:LOC102634814|13518:Dst	125	unspecified	snp
1:34179256-SNV	1	34179256	?	C	A	Dst	synonymous_variant	exon	Other	NM_001276764	35	NM_001276764:c.4827+4461C>A	?	intron_variant	Other	0	1	1	C/A	rs38725638	Is Validated	102634814:LOC102634814|13518:Dst	126	unspecified	snp
1:34179319-SNV	1	34179319	?	T	C	Dst	synonymous_variant	exon	Other	NM_001276764	35	NM_001276764:c.4827+4524T>C	?	intron_variant	Other	0	1	1	T/C	rs37215483	Is Validated	102634814:LOC102634814|13518:Dst	126	unspecified	snp
1:34179349-SNV	1	34179349	?	T	C	Dst	synonymous_variant	exon	Other	NM_001276764	35	NM_001276764:c.4827+4554T>C	?	intron_variant	Other	0	1	1	T/C	rs36240431	Is Validated	102634814:LOC102634814|13518:Dst	126	unspecified	snp
1:34179481-SNV	1	34179481	?	G	T	Dst	synonymous_variant	exon	Other	NM_001276764	36	NM_001276764:c.4828-4535G>T	?	intron_variant	Other	0	1	1	G/T	rs37155797	Is Validated	102634814:LOC102634814|13518:Dst	126	unspecified	snp
1:34179493-SNV	1	34179493	?	G	A	Dst	synonymous_variant	exon	Other	NM_001276764	36	NM_001276764:c.4828-4523G>A	?	intron_variant	Other	0	1	1	G/A	rs36749273	Is Validated	102634814:LOC102634814|13518:Dst	126	unspecified	snp
1:34179544-SNV	1	34179544	?	A	C	Dst	missense_variant	exon	Missense	NM_001276764	36	NM_001276764:c.4828-4472A>C	?	intron_variant	Other	0	1	1	A/C	rs38774293	Is Validated	102634814:LOC102634814|13518:Dst	126	unspecified	snp
1:34179706-SNV	1	34179706	?	T	C	Dst	synonymous_variant	exon	Other	NM_001276764	36	NM_001276764:c.4828-4310T>C	?	intron_variant	Other	0	1	1	T/C	rs39248699	Is Validated	102634814:LOC102634814|13518:Dst	126	unspecified	snp
1:34179759-SNV	1	34179759	?	C	A	Dst	missense_variant	exon	Missense	NM_001276764	36	NM_001276764:c.4828-4257C>A	?	intron_variant	Other	0	1	1	C/A	rs36740530	Is Validated	102634814:LOC102634814|13518:Dst	126	unspecified	snp
1:34179805-SNV	1	34179805	?	A	G	Dst	synonymous_variant	exon	Other	NM_001276764	36	NM_001276764:c.4828-4211A>G	?	intron_variant	Other	0	1	1	A/G	rs50628734	Is Validated	102634814:LOC102634814|13518:Dst	127	unspecified	snp
1:34179810-SNV	1	34179810	?	T	G	Dst	missense_variant	exon	Missense	NM_001276764	36	NM_001276764:c.4828-4206T>G	?	intron_variant	Other	0	1	1	T/G	rs49481932	Is Validated	102634814:LOC102634814|13518:Dst	127	unspecified	snp
1:34179850-SNV	1	34179850	?	T	C	Dst	synonymous_variant	exon	Other	NM_001276764	36	NM_001276764:c.4828-4166T>C	?	intron_variant	Other	0	1	1	T/C	rs37431378	Is Validated	102634814:LOC102634814|13518:Dst	126	unspecified	snp
1:34179868-SNV	1	34179868	?	G	A	Dst	synonymous_variant	exon	Other	NM_001276764	36	NM_001276764:c.4828-4148G>A	?	intron_variant	Other	0	1	1	G/A	rs36747540	Is Validated	102634814:LOC102634814|13518:Dst	126	unspecified	snp
1:34179988-SNV	1	34179988	?	A	G	Dst	synonymous_variant	exon	Other	NM_001276764	36	NM_001276764:c.4828-4028A>G	?	intron_variant	Other	0	1	1	A/G	rs36273944	Is Validated	102634814:LOC102634814|13518:Dst	126	unspecified	snp
1:34180000-SNV	1	34180000	?	C	T	Dst	synonymous_variant	exon	Other	NM_001276764	36	NM_001276764:c.4828-4016C>T	?	intron_variant	Other	0	1	1	C/T	rs36331651	Is Validated	102634814:LOC102634814|13518:Dst	126	unspecified	snp
1:34180051-SNV	1	34180051	?	C	T	Dst	synonymous_variant	exon	Other	NM_001276764	36	NM_001276764:c.4828-3965C>T	?	intron_variant	Other	0	1	1	C/T	rs38244346	Is Validated	102634814:LOC102634814|13518:Dst	126	unspecified	snp
1:34180066-SNV	1	34180066	?	A	G	Dst	synonymous_variant	exon	Other	NM_001276764	36	NM_001276764:c.4828-3950A>G	?	intron_variant	Other	0	1	1	A/G	rs50384875	Is Validated	102634814:LOC102634814|13518:Dst	127	unspecified	snp
1:34180100-SNV	1	34180100	?	A	G	Dst	missense_variant	exon	Missense	NM_001276764	36	NM_001276764:c.4828-3916A>G	?	intron_variant	Other	0	1	1	A/G	rs38430218	Is Validated	102634814:LOC102634814|13518:Dst	126	unspecified	snp
1:34180309-SNV	1	34180309	?	A	G	Dst	synonymous_variant	exon	Other	NM_001276764	36	NM_001276764:c.4828-3707A>G	?	intron_variant	Other	0	1	1	A/G	rs36947999	Is Validated	13518:Dst	126	unspecified	snp
1:34180382-SNV	1	34180382	?	C	A	Dst	synonymous_variant	exon	Other	NM_001276764	36	NM_001276764:c.4828-3634C>A	?	intron_variant	Other	0	1	1	C/A	rs37997280	Is Validated	13518:Dst	126	unspecified	snp
1:34181449-SNV	1	34181449	?	C	T	Dst	synonymous_variant	exon	Other	NM_001276764	36	NM_001276764:c.4828-2567C>T	?	intron_variant	Other	0	1	1	C/T	rs38308873	Is Validated	13518:Dst	126	unspecified	snp
1:34181572-SNV	1	34181572	?	C	T	Dst	synonymous_variant	exon	Other	NM_001276764	36	NM_001276764:c.4828-2444C>T	?	intron_variant	Other	0	1	1	C/T	rs220523636	?	13518:Dst	137	unspecified	snp
1:34182058-SNV	1	34182058	?	G	A	Dst	synonymous_variant	exon	Other	NM_001276764	36	NM_001276764:c.4828-1958G>A	?	intron_variant	Other	0	1	1	G/A	rs31948382	Is Validated	13518:Dst	125	unspecified	snp
1:34182127-SNV	1	34182127	?	G	A	Dst	synonymous_variant	exon	Other	NM_001276764	36	NM_001276764:c.4828-1889G>A	?	intron_variant	Other	0	1	1	G/A	rs32730276	Is Validated	13518:Dst	125	unspecified	snp
1:34182174-SNV	1	34182174	?	G	A	Dst	missense_variant	exon	Missense	NM_001276764	36	NM_001276764:c.4828-1842G>A	?	intron_variant	Other	0	1	1	G/A	rs31858505	Is Validated	13518:Dst	125	unspecified	snp
1:34182446-SNV	1	34182446	?	G	A	Dst	missense_variant	exon	Missense	NM_001276764	36	NM_001276764:c.4828-1570G>A	?	intron_variant	Other	0	1	1	G/A	rs231460995	?	13518:Dst	137	unspecified	snp
1:34182496-SNV	1	34182496	?	T	C	Dst	synonymous_variant	exon	Other	NM_001276764	36	NM_001276764:c.4828-1520T>C	?	intron_variant	Other	0	1	1	T/C	rs245422348	?	13518:Dst	137	unspecified	snp
1:34182788-SNV	1	34182788	?	A	C	Dst	missense_variant	exon	Missense	NM_001276764	36	NM_001276764:c.4828-1228A>C	?	intron_variant	Other	0	1	1	A/C	rs38656586	Is Validated	13518:Dst	126	unspecified	snp
1:34183992-Del	1	34183992	?	T	-	Dst	intron_variant	intron	Other	NM_001276764	36	NM_001276764:c.4828-20delT	?	intron_variant	Other	-1	1	0	T/-	rs230055872	?	13518:Dst	137	unspecified	in-del
1:34184173-SNV	1	34184173	?	G	A	Dst	intron_variant	intron	Other	NM_001276764	36	NM_001276764:c.4956+29G>A	?	intron_variant	Other	0	1	1	G/A	rs32310488	Is Validated	13518:Dst	125	unspecified	snp
1:34188200-SNV	1	34188200	?	C	T	Dst	synonymous_variant	exon	Other	NM_001276764	39	NM_001276764:c.5407C>T	p.Leu1803=	synonymous_variant	Other	0	1	1	C/T	rs50758358	Is Validated	13518:Dst	127	unspecified	snp
1:34188244-SNV	1	34188244	?	G	C	Dst	synonymous_variant	exon	Other	NM_001276764	39	NM_001276764:c.5451G>C	p.Ser1817=	synonymous_variant	Other	0	1	1	G/C	rs36938157	Is Validated	13518:Dst	126	unspecified	snp
1:34188610-SNV	1	34188610	?	C	T	Dst	synonymous_variant	exon	Other	NM_001276764	39	NM_001276764:c.5817C>T	p.His1939=	synonymous_variant	Other	0	1	1	C/T	rs36443854	Is Validated	13518:Dst	126	unspecified	snp
1:34188766-SNV	1	34188766	?	T	C	Dst	synonymous_variant	exon	Other	NM_001276764	39	NM_001276764:c.5973T>C	p.Thr1991=	synonymous_variant	Other	0	1	1	T/C	rs36548768	Is Validated	13518:Dst	126	unspecified	snp
1:34188787-SNV	1	34188787	?	A	G	Dst	synonymous_variant	exon	Other	NM_001276764	39	NM_001276764:c.5994A>G	p.Gly1998=	synonymous_variant	Other	0	1	1	A/G	rs49578440	Is Validated	13518:Dst	127	unspecified	snp
1:34188862-SNV	1	34188862	?	C	T	Dst	synonymous_variant	exon	Other	NM_001276764	39	NM_001276764:c.6069C>T	p.Ser2023=	synonymous_variant	Other	0	1	1	C/T	rs47710885	Is Validated	13518:Dst	127	unspecified	snp
1:34189009-SNV	1	34189009	?	C	T	Dst	synonymous_variant	exon	Other	NM_001276764	39	NM_001276764:c.6216C>T	p.Ile2072=	synonymous_variant	Other	0	1	1	C/T	rs37698799	Is Validated	13518:Dst	126	unspecified	snp
1:34189045-SNV	1	34189045	?	T	C	Dst	synonymous_variant	exon	Other	NM_001276764	39	NM_001276764:c.6252T>C	p.Ile2084=	synonymous_variant	Other	0	1	1	T/C	rs38145782	Is Validated	13518:Dst	126	unspecified	snp
1:34189107-SNV	1	34189107	?	G	A	Dst	missense_variant	exon	Missense	NM_001276764	39	NM_001276764:c.6314G>A	p.Ser2105Asn	missense_variant	Missense	0	1	1	G/A	rs38300369	Is Validated	13518:Dst	126	unspecified	snp
1:34189113-SNV	1	34189113	?	C	A	Dst	missense_variant	exon	Missense	NM_001276764	39	NM_001276764:c.6320C>A	p.Thr2107Lys	missense_variant	Missense	0	1	1	C/A	rs48331061	Is Validated	13518:Dst	127	unspecified	snp
1:34189152-SNV	1	34189152	?	A	C	Dst	missense_variant	exon	Missense	NM_001276764	39	NM_001276764:c.6359A>C	p.Asp2120Ala	missense_variant	Missense	0	1	1	A/C	rs37720147	Is Validated	13518:Dst	126	unspecified	snp
1:34189190-SNV	1	34189190	?	C	T	Dst	missense_variant	exon	Missense	NM_001276764	39	NM_001276764:c.6397C>T	p.Leu2133Phe	missense_variant	Missense	0	1	1	C/T	rs38913495	Is Validated	13518:Dst	126	unspecified	snp
1:34189333-SNV	1	34189333	?	C	G	Dst	synonymous_variant	exon	Other	NM_001276764	39	NM_001276764:c.6540C>G	p.Thr2180=	synonymous_variant	Other	0	1	1	C/G	rs36612237	Is Validated	13518:Dst	126	unspecified	snp
1:34189379-SNV	1	34189379	?	G	A	Dst	missense_variant	exon	Missense	NM_001276764	39	NM_001276764:c.6586G>A	p.Gly2196Ser	missense_variant	Missense	0	1	1	G/A	rs36745654	Is Validated	13518:Dst	126	unspecified	snp
1:34189403-SNV	1	34189403	?	A	G	Dst	missense_variant	exon	Missense	NM_001276764	39	NM_001276764:c.6610A>G	p.Thr2204Ala	missense_variant	Missense	0	1	1	A/G	rs37976375	Is Validated	13518:Dst	126	unspecified	snp
1:34189417-SNV	1	34189417	?	T	C	Dst	synonymous_variant	exon	Other	NM_001276764	39	NM_001276764:c.6624T>C	p.Ala2208=	synonymous_variant	Other	0	1	1	T/C	rs36275240	Is Validated	13518:Dst	126	unspecified	snp
1:34189573-SNV	1	34189573	?	C	T	Dst	synonymous_variant	exon	Other	NM_001276764	39	NM_001276764:c.6780C>T	p.Asn2260=	synonymous_variant	Other	0	1	1	C/T	rs38126672	Is Validated	13518:Dst	126	unspecified	snp
1:34189623-SNV	1	34189623	?	G	A	Dst	missense_variant	exon	Missense	NM_001276764	39	NM_001276764:c.6830G>A	p.Ser2277Asn	missense_variant	Missense	0	1	1	G/A	rs36943482	Is Validated	13518:Dst	126	unspecified	snp
1:34190362-SNV	1	34190362	?	G	A	Dst	synonymous_variant	exon	Other	NM_001276764	39	NM_001276764:c.7569G>A	p.Leu2523=	synonymous_variant	Other	0	1	1	G/A	rs31570847	Is Validated	13518:Dst	125	unspecified	snp
1:34190380-SNV	1	34190380	?	T	C	Dst	synonymous_variant	exon	Other	NM_001276764	39	NM_001276764:c.7587T>C	p.Ile2529=	synonymous_variant	Other	0	1	1	T/C	rs31648084	Is Validated	13518:Dst	125	unspecified	snp
1:34190553-SNV	1	34190553	?	C	T	Dst	missense_variant	exon	Missense	NM_001276764	39	NM_001276764:c.7760C>T	p.Thr2587Ile	missense_variant	Missense	0	1	1	C/T	rs32468738	Is Validated	13518:Dst	125	unspecified	snp
1:34190629-SNV	1	34190629	?	T	C	Dst	synonymous_variant	exon	Other	NM_001276764	39	NM_001276764:c.7836T>C	p.Asn2612=	synonymous_variant	Other	0	1	1	T/C	rs13475801	Is Validated	13518:Dst	121	unspecified	snp
1:34190863-SNV	1	34190863	?	G	C	Dst	missense_variant	exon	Missense	NM_001276764	39	NM_001276764:c.8070G>C	p.Arg2690Ser	missense_variant	Missense	0	1	1	G/C	rs32488763	Is Validated	13518:Dst	125	unspecified	snp
1:34190967-SNV	1	34190967	?	G	A	Dst	missense_variant	exon	Missense	NM_001276764	39	NM_001276764:c.8174G>A	p.Gly2725Asp	missense_variant	Missense	0	1	1	G/A	rs32583657	Is Validated	13518:Dst	125	unspecified	snp
1:34191110-SNV	1	34191110	?	C	G	Dst	missense_variant	exon	Missense	NM_001276764	39	NM_001276764:c.8317C>G	p.Gln2773Glu	missense_variant	Missense	0	1	1	C/G	rs32788831	Is Validated	13518:Dst	125	unspecified	snp
1:34191473-SNV	1	34191473	?	G	A	Dst	missense_variant	exon	Missense	NM_001276764	39	NM_001276764:c.8680G>A	p.Val2894Ile	missense_variant	Missense	0	1	1	?	?	?	?	?	?	?
1:34191511-SNV	1	34191511	?	C	T	Dst	synonymous_variant	exon	Other	NM_001276764	39	NM_001276764:c.8718C>T	p.Val2906=	synonymous_variant	Other	0	1	1	C/T	rs30755300	Is Validated	13518:Dst	125	unspecified	snp
1:34191550-SNV	1	34191550	?	T	A	Dst	missense_variant	exon	Missense	NM_001276764	39	NM_001276764:c.8757T>A	p.Asp2919Glu	missense_variant	Missense	0	1	1	T/A	rs31906835	Is Validated	13518:Dst	125	unspecified	snp
1:34191757-SNV	1	34191757	?	G	A	Dst	synonymous_variant	exon	Other	NM_001276764	39	NM_001276764:c.8964G>A	p.Ala2988=	synonymous_variant	Other	0	1	1	G/A	rs31417844	Is Validated	13518:Dst	125	unspecified	snp
1:34192102-SNV	1	34192102	?	C	T	Dst	synonymous_variant	exon	Other	NM_001276764	39	NM_001276764:c.9309C>T	p.His3103=	synonymous_variant	Other	0	1	1	C/T	rs32356465	Is Validated	13518:Dst	125	unspecified	snp
1:34193246-SNV	1	34193246	?	A	G	Dst	missense_variant	exon	Missense	NM_001276764	39	NM_001276764:c.10453A>G	p.Ser3485Gly	missense_variant	Missense	0	1	1	A/G	rs32764650	Is Validated	13518:Dst	125	unspecified	snp
1:34201427-SNV	1	34201427	?	C	T	Dst	intron_variant	intron	Other	NM_001276764	47	NM_001276764:c.12420+12C>T	?	intron_variant	Other	0	1	1	C/T	rs31553680	Is Validated	13518:Dst	125	unspecified	snp
1:34208517-Del	1	34208517	?	AGTC	-	Dst	intron_variant	intron	Other	NM_001276764	49	NM_001276764:c.12598-37_12598-34delAGTC	?	intron_variant	Other	-4	4	0	AGTC/-	rs238286273	?	13518:Dst	137	unspecified	in-del
1:34219373-Del	1	34219373	?	T	-	Dst	intron_variant	intron	Other	NM_001276764	57	NM_001276764:c.14005-10delT	?	intron_variant	Other	-1	1	0	?	?	?	?	?	?	?
1:34256243-SNV	1	34256243	?	A	G	Dst	synonymous_variant	exon	Other	NM_001276764	69	NM_001276764:c.17835A>G	p.Ala5945=	synonymous_variant	Other	0	1	1	A/G	rs36676190	Is Validated	13518:Dst	126	unspecified	snp
1:34287273-SNV	1	34287273	?	T	C	Dst	synonymous_variant	exon	Other	NM_001276764	88	NM_001276764:c.20988T>C	p.Asp6996=	synonymous_variant	Other	0	1	1	T/C	rs37743274	Is Validated	13518:Dst	126	unspecified	snp
1:34288066-SNV	1	34288066	?	A	T	Dst	intron_variant	intron	Other	NM_001276764	89	NM_001276764:c.21225+47A>T	?	intron_variant	Other	0	1	1	A/T	rs38635906	Is Validated	13518:Dst	126	unspecified	snp
1:34403382-SNV	1	34403382	?	T	C	?	?	?	?	?	?	?	?	?	?	?	?	?	T/C	rs238541728	?	?	137	unspecified	snp
1:34403401-SNV	1	34403401	?	G	A	?	?	?	?	?	?	?	?	?	?	?	?	?	G/A	rs261902952	?	?	137	unspecified	snp
1:34403496-SNV	1	34403496	?	C	G	?	?	?	?	?	?	?	?	?	?	?	?	?	C/G	rs51130075	?	?	127	unspecified	snp
1:34459799-Del	1	34459799	?	G	-	Ptpn18	5_prime_UTR_variant	UTR5	Other	NM_011206	1	NM_011206:c.-23delG	?	5_prime_UTR_variant	Other	-1	1	0	G/-	rs262144220	?	102635078:LOC102635078|19253:Ptpn18	137	unspecified	in-del
1:34463273-SNV	1	34463273	?	T	C	Ptpn18	missense_variant	exon	Missense	NM_011206	4	NM_011206:c.284T>C	p.Ile95Thr	missense_variant	Missense	0	1	1	T/C	rs13467673	Is Validated	19253:Ptpn18	121	unspecified	snp
1:34463443-SNV	1	34463443	?	C	G	Ptpn18	intron_variant	intron	Other	NM_011206	5	NM_011206:c.376-23C>G	?	intron_variant	Other	0	1	1	C/G	rs228472789	?	19253:Ptpn18	137	unspecified	snp
1:34468375-Ins	1	34468375	?	-	GGGGTGG	Ptpn18	intron_variant	intron	Other	NM_011206	6	NM_011206:c.483+16_483+17insGTGGGGG	?	intron_variant	Other	7	0	7	-/GGGGTGG	rs219653941	?	19253:Ptpn18	137	unspecified	in-del
1:34469836-SNV	1	34469836	?	A	T	Ptpn18	splice_region_variant	intron	Other	NM_011206	7	NM_011206:c.484-4A>T	?	splice_region_variant	Other	0	1	1	A/T	rs221617712	?	19253:Ptpn18	137	unspecified	snp
1:34470162-Del	1	34470162	?	TC	-	Ptpn18	intron_variant	intron	Other	NM_011206	8	NM_011206:c.547-37_547-36delCT	?	intron_variant	Other	-2	2	0	?	?	?	?	?	?	?
1:34471703-SNV	1	34471703	?	A	G	Ptpn18	synonymous_variant	exon	Other	NM_011206	10	NM_011206:c.819A>G	p.Ala273=	synonymous_variant	Other	0	1	1	A/G	rs233785237	?	19253:Ptpn18	137	unspecified	snp
1:34498599-SNV	1	34498599	?	T	C	Prss39	missense_variant	exon	Missense	NM_009355	1	NM_009355:c.143T>C	p.Leu48Pro	missense_variant	Missense	0	1	1	T/C	rs16810699	RS orientation is reversed,Is Validated	21755:Prss39|75883:4930568A12Rik	123	unspecified	snp
1:34500181-SNV	1	34500181	?	T	C	Prss39	synonymous_variant	exon	Other	NM_009355	3	NM_009355:c.501T>C	p.Pro167=	synonymous_variant	Other	0	1	1	T/C	rs16810737	Is Validated	21755:Prss39|75883:4930568A12Rik	123	unspecified	snp
1:34502959-SNV	1	34502959	?	G	A	Prss39	3_prime_UTR_variant	UTR3	Other	NM_009355	5	NM_009355:c.*12G>A	?	3_prime_UTR_variant	Other	0	1	1	G/A	rs16807779	Is Validated	21755:Prss39	123	unspecified	snp
1:34535983-SNV	1	34535983	?	T	G	Cfc1	intron_variant	intron	Other	NM_007685	1	NM_007685:c.53+28T>G	?	intron_variant	Other	0	1	1	T/G	rs37626687	Is Validated	12627:Cfc1	126	unspecified	snp
1:34536213-SNV	1	34536213	?	G	A	Cfc1	synonymous_variant	exon	Other	NM_007685	2	NM_007685:c.69G>A	p.Val23=	synonymous_variant	Other	0	1	1	G/A	rs37281628	Is Validated	12627:Cfc1|21756:Prss40	126	unspecified	snp
1:34536277-SNV	1	34536277	?	T	C	Cfc1	intron_variant	intron	Other	NM_007685	2	NM_007685:c.103+30T>C	?	intron_variant	Other	0	1	1	T/C	rs245706996	?	12627:Cfc1|21756:Prss40	137	unspecified	snp
1:34536447-SNV	1	34536447	?	C	T	Cfc1	synonymous_variant	exon	Other	NM_007685	3	NM_007685:c.201C>T	p.Ser67=	synonymous_variant	Other	0	1	1	C/T	rs31710287	Is Validated	12627:Cfc1|21756:Prss40	125	unspecified	snp
1:34536493-SNV	1	34536493	?	C	A	Cfc1	missense_variant	exon	Missense	NM_007685	3	NM_007685:c.247C>A	p.Pro83Thr	missense_variant	Missense	0	1	1	C/A	rs31623365	Is Validated	12627:Cfc1|21756:Prss40	125	unspecified	snp
1:34552517-SNV	1	34552517	?	A	G	Prss40	missense_variant	exon	Missense	NM_009356	5	NM_009356:c.1076T>C	p.Ile359Thr	missense_variant	Missense	0	1	1	A/G	rs16808053	RS orientation is reversed,Is Validated	21756:Prss40	123	unspecified	snp
1:34552546-Del	1	34552546	?	CGT	-	Prss40	inframe_deletion	exon	Missense	NM_009356	5	NM_009356:c.1045_1047delACG	p.Thr349del	inframe_deletion	Missense	-3	3	0	CGT/-	rs226722397	?	21756:Prss40	137	unspecified	in-del
1:34552563-SNV	1	34552563	?	C	T	Prss40	missense_variant	exon	Missense	NM_009356	5	NM_009356:c.1030G>A	p.Ala344Thr	missense_variant	Missense	0	1	1	C/T	rs16808046	RS orientation is reversed,Is Validated	21756:Prss40	123	unspecified	snp
1:34552581-SNV	1	34552581	?	C	T	Prss40	missense_variant	exon	Missense	NM_009356	5	NM_009356:c.1012G>A	p.Asp338Asn	missense_variant	Missense	0	1	1	C/T	rs16808045	RS orientation is reversed,Is Validated	21756:Prss40	123	unspecified	snp
1:34552687-SNV	1	34552687	?	G	A	Prss40	synonymous_variant	exon	Other	NM_009356	5	NM_009356:c.906C>T	p.Ser302=	synonymous_variant	Other	0	1	1	G/A	rs16808044	RS orientation is reversed,Is Validated	21756:Prss40	123	unspecified	snp
1:34552720-SNV	1	34552720	?	T	C	Prss40	synonymous_variant	exon	Other	NM_009356	5	NM_009356:c.873A>G	p.Pro291=	synonymous_variant	Other	0	1	1	T/C	rs16782848	RS orientation is reversed,Is Validated	21756:Prss40	123	unspecified	snp
1:34552750-SNV	1	34552750	?	T	C	Prss40	synonymous_variant	exon	Other	NM_009356	5	NM_009356:c.843A>G	p.Leu281=	synonymous_variant	Other	0	1	1	T/C	rs16782849	RS orientation is reversed,Is Validated	21756:Prss40	123	unspecified	snp
1:34556020-SNV	1	34556020	?	A	G	Prss40	synonymous_variant	exon	Other	NM_009356	4	NM_009356:c.732T>C	p.Tyr244=	synonymous_variant	Other	0	1	1	A/G	rs51573394	Is Validated	21756:Prss40	128	unspecified	snp
1:34556040-SNV	1	34556040	?	C	T	Prss40	missense_variant	exon	Missense	NM_009356	4	NM_009356:c.712G>A	p.Gly238Ser	missense_variant	Missense	0	1	1	C/T	rs16807967	RS orientation is reversed,Is Validated	21756:Prss40	123	unspecified	snp
1:34556083-SNV	1	34556083	?	A	G	Prss40	synonymous_variant	exon	Other	NM_009356	4	NM_009356:c.669T>C	p.Asn223=	synonymous_variant	Other	0	1	1	A/G	rs108537296	Is Validated	21756:Prss40	132	unspecified	snp
1:34556167-SNV	1	34556167	?	G	C	Prss40	intron_variant	intron	Other	NM_009356	4	NM_009356:c.614-29C>G	?	intron_variant	Other	0	1	1	G/C	rs107632851	Is Validated	21756:Prss40	132	unspecified	snp
1:34557932-SNV	1	34557932	?	G	C	Prss40	synonymous_variant	exon	Other	NM_009356	3	NM_009356:c.534C>G	p.Ala178=	synonymous_variant	Other	0	1	1	G/C	rs45642798	Is Validated	21756:Prss40	127	unspecified	snp
1:34558040-SNV	1	34558040	?	C	T	Prss40	synonymous_variant	exon	Other	NM_009356	3	NM_009356:c.426G>A	p.Gln142=	synonymous_variant	Other	0	1	1	C/T	rs16807906	Is Validated	21756:Prss40	123	unspecified	snp
1:34559710-Del	1	34559710	?	C	-	Prss40	intron_variant	intron	Other	NM_009356	2	NM_009356:c.338+33delG	?	intron_variant	Other	-1	1	0	C/-	rs16807827	Is Validated	21756:Prss40	123	unspecified	in-del
1:34559733-SNV	1	34559733	?	G	A	Prss40	intron_variant	intron	Other	NM_009356	2	NM_009356:c.338+10C>T	?	intron_variant	Other	0	1	1	G/A	rs16807828	Is Validated	21756:Prss40	123	unspecified	snp
1:34559765-SNV	1	34559765	?	T	C	Prss40	missense_variant	exon	Missense	NM_009356	2	NM_009356:c.316A>G	p.Ser106Gly	missense_variant	Missense	0	1	1	T/C	rs16807829	Is Validated	21756:Prss40	123	unspecified	snp
1:34560734-SNV	1	34560734	?	T	C	Prss40	synonymous_variant	exon	Other	NM_009356	1	NM_009356:c.171A>G	p.Ser57=	synonymous_variant	Other	0	1	1	T/C	rs16807853	RS orientation is reversed,Is Validated	21756:Prss40	123	unspecified	snp
1:34560796-Ins	1	34560796	?	-	TGGTGG	Prss40	disruptive_inframe_insertion	exon	Missense	NM_009356	1	NM_009356:c.109_110insCCACCA	p.His37delinsProThrAsn	disruptive_inframe_insertion	Missense	6	0	6	?	?	?	?	?	?	?
1:34560871-SNV	1	34560871	?	C	T	Prss40	missense_variant	exon	Missense	NM_009356	1	NM_009356:c.34G>A	p.Gly12Ser	missense_variant	Missense	0	1	1	C/T	rs48246656	Is Validated	21756:Prss40	127	unspecified	snp
1:34560895-SNV	1	34560895	?	T	C	Prss40	missense_variant	exon	Missense	NM_009356	1	NM_009356:c.10A>G	p.Ile4Val	missense_variant	Missense	0	1	1	T/C	rs46691245	Is Validated	21756:Prss40	127	unspecified	snp
1:34560934-SNV	1	34560934	?	G	A	Prss40	5_prime_UTR_variant	UTR5	Other	NM_009356	1	NM_009356:c.-30C>T	?	5_prime_UTR_variant	Other	0	1	1	G/A	rs16807846	RS orientation is reversed,Is Validated	21756:Prss40	123	unspecified	snp
1:34579203-SNV	1	34579203	?	C	T	Amer3	upstream_gene_variant	upstream_intergenic	Unknown	NM_213727	1	NM_213727:c.-583C>T	?	upstream_gene_variant	Unknown	0	1	1	C/T	rs32643010	Is Validated	211383:Amer3	125	unspecified	snp
1:34579263-SNV	1	34579263	?	A	G	Amer3	upstream_gene_variant	upstream_intergenic	Unknown	NM_213727	1	NM_213727:c.-523A>G	?	upstream_gene_variant	Unknown	0	1	1	A/G	rs32677097	Is Validated	211383:Amer3	125	unspecified	snp
1:34579302-SNV	1	34579302	?	T	A	Amer3	upstream_gene_variant	upstream_intergenic	Unknown	NM_213727	1	NM_213727:c.-484T>A	?	upstream_gene_variant	Unknown	0	1	1	T/A	rs31821660	Is Validated	211383:Amer3	125	unspecified	snp
1:34579385-SNV	1	34579385	?	G	A	Amer3	upstream_gene_variant	upstream_intergenic	Unknown	NM_213727	1	NM_213727:c.-401G>A	?	upstream_gene_variant	Unknown	0	1	1	G/A	rs31590901	Is Validated	211383:Amer3	125	unspecified	snp
1:34579415-Del	1	34579415	?	G	-	Amer3	upstream_gene_variant	upstream_intergenic	Unknown	NM_213727	1	NM_213727:c.-368delG	?	upstream_gene_variant	Unknown	-1	1	0	?	?	?	?	?	?	?
1:34579525-SNV	1	34579525	?	T	G	Amer3	upstream_gene_variant	upstream_intergenic	Unknown	NM_213727	1	NM_213727:c.-261T>G	?	upstream_gene_variant	Unknown	0	1	1	T/G	rs30710284	Is Validated	211383:Amer3	125	unspecified	snp
1:34579616-SNV	1	34579616	?	C	G	Amer3	upstream_gene_variant	upstream_intergenic	Unknown	NM_213727	1	NM_213727:c.-170C>G	?	upstream_gene_variant	Unknown	0	1	1	C/G	rs32196644	Is Validated	211383:Amer3	125	unspecified	snp
1:34579657-SNV	1	34579657	?	A	C	Amer3	upstream_gene_variant	upstream_intergenic	Unknown	NM_213727	1	NM_213727:c.-129A>C	?	upstream_gene_variant	Unknown	0	1	1	A/C	rs48463845	Is Validated	211383:Amer3	127	unspecified	snp
1:34589919-SNV	1	34589919	?	G	A	Amer3	3_prime_UTR_variant	UTR3	Other	NM_213727	2	NM_213727:c.*895G>A	?	3_prime_UTR_variant	Other	0	1	1	G/A	rs31636713	Is Validated	211383:Amer3	125	unspecified	snp
1:34590413-SNV	1	34590413	?	T	C	Amer3	3_prime_UTR_variant	UTR3	Other	NM_213727	2	NM_213727:c.*1389T>C	?	3_prime_UTR_variant	Other	0	1	1	T/C	rs30553119	Is Validated	211383:Amer3	125	unspecified	snp
1:34590736-SNV	1	34590736	?	C	T	Amer3	3_prime_UTR_variant	UTR3	Other	NM_213727	2	NM_213727:c.*1712C>T	?	3_prime_UTR_variant	Other	0	1	1	C/T	rs13475802	Is Validated	211383:Amer3	121	unspecified	snp
1:34732321-SNV	1	34732321	?	C	G	?	?	?	?	?	?	?	?	?	?	?	?	?	C/G	rs38554643	Is Validated	?	126	unspecified	snp
1:34732346-SNV	1	34732346	?	A	G	?	?	?	?	?	?	?	?	?	?	?	?	?	A/G	rs50530651	Is Validated	?	127	unspecified	snp
1:34807112-SNV	1	34807112	?	C	T	Arhgef4	synonymous_variant	exon	Other	NM_183019	5	NM_183019:c.540C>T	p.Cys180=	synonymous_variant	Other	0	1	1	C/T	rs31415356	Is Validated	226970:Arhgef4	125	unspecified	snp
1:34807657-SNV	1	34807657	?	T	C	Arhgef4	synonymous_variant	exon	Other	NM_183019	6	NM_183019:c.735T>C	p.Val245=	synonymous_variant	Other	0	1	1	T/C	rs31045998	Is Validated	226970:Arhgef4	125	unspecified	snp
1:34809654-SNV	1	34809654	?	G	C	Arhgef4	intron_variant	intron	Other	NM_183019	7	NM_183019:c.850-43G>C	?	intron_variant	Other	0	1	1	G/C	rs51686238	Is Validated	226970:Arhgef4	128	unspecified	snp
1:34809801-SNV	1	34809801	?	T	C	Arhgef4	synonymous_variant	exon	Other	NM_183019	7	NM_183019:c.954T>C	p.Phe318=	synonymous_variant	Other	0	1	1	T/C	rs47003511	Is Validated	226970:Arhgef4	127	unspecified	snp
1:34809849-SNV	1	34809849	?	A	T	Arhgef4	intron_variant	intron	Other	NM_183019	7	NM_183019:c.981+21A>T	?	intron_variant	Other	0	1	1	A/T	rs46923902	Is Validated	226970:Arhgef4	127	unspecified	snp
1:34809862-SNV	1	34809862	?	T	C	Arhgef4	intron_variant	intron	Other	NM_183019	7	NM_183019:c.981+34T>C	?	intron_variant	Other	0	1	1	T/C	rs46137273	Is Validated	226970:Arhgef4	127	unspecified	snp
1:34862998-SNV	1	34862998	?	T	C	Plekhb2	splice_region_variant	intron	Other	NM_145516	3	NM_145516:c.38-8T>C	?	splice_region_variant	Other	0	1	1	T/C	rs32068782	Is Validated	226971:Plekhb2	125	unspecified	snp
1:36069216-Del	1	36069216	?	GGG	-	Hs6st1	intron_variant	intron	Other	NM_015818	1	NM_015818:c.527+44_527+46delGGG	?	intron_variant	Other	-3	3	0	?	?	?	?	?	?	?
1:36069216-Del-2	1	36069216	?	GGGG	-	Hs6st1	intron_variant	intron	Other	NM_015818	1	NM_015818:c.527+43_527+46delGGGG	?	intron_variant	Other	-4	4	0	?	?	?	?	?	?	?
1:36069216-MIX	1	36069216	?	GGGG	G,-	Hs6st1	intron_variant	intron	Other	NM_015818	1	NM_015818:c.527+44_527+46delGGG	?	intron_variant	Other	-3	3	0	?	?	?	?	?	?	?
1:36069216-MIX-2	1	36069216	?	GGGGG	G,-	Hs6st1	intron_variant	intron	Other	NM_015818	1	NM_015818:c.527+43_527+46delGGGG	?	intron_variant	Other	-4	4	0	?	?	?	?	?	?	?
1:36144258-SNV	1	36144258	?	G	A	Uggt1	splice_region_variant	intron	Other	NM_198899	41	NM_198899:c.4631-7C>T	?	splice_region_variant	Other	0	1	1	G/A	rs36670467	Is Validated	102465540:Mir6897|320011:Uggt1	126	unspecified	snp
1:36144277-SNV	1	36144277	?	A	G	Uggt1	intron_variant	intron	Other	NM_198899	41	NM_198899:c.4631-26T>C	?	intron_variant	Other	0	1	1	A/G	rs37663953	Is Validated	102465540:Mir6897|320011:Uggt1	126	unspecified	snp
1:36144281-SNV	1	36144281	?	A	C	Uggt1	intron_variant	intron	Other	NM_198899	41	NM_198899:c.4631-30T>G	?	intron_variant	Other	0	1	1	A/C	rs49824937	Is Validated	102465540:Mir6897|320011:Uggt1	127	unspecified	snp
1:36144294-Del	1	36144294	?	GC	-	Uggt1	intron_variant	intron	Other	NM_198899	41	NM_198899:c.4631-44_4631-43delGC	?	intron_variant	Other	-2	2	0	GC/-	rs224743812	?	102465540:Mir6897|320011:Uggt1	137	unspecified	in-del
1:36146021-SNV	1	36146021	?	T	C	Uggt1	intron_variant	intron	Other	NM_198899	40	NM_198899:c.4630+11A>G	?	intron_variant	Other	0	1	1	T/C	rs51069023	Is Validated	102465540:Mir6897|320011:Uggt1	127	unspecified	snp
1:36146024-SNV	1	36146024	?	A	G	Uggt1	splice_region_variant	intron	Other	NM_198899	40	NM_198899:c.4630+8T>C	?	splice_region_variant	Other	0	1	1	A/G	rs47928743	Is Validated	102465540:Mir6897|320011:Uggt1	127	unspecified	snp
1:36146581-SNV	1	36146581	?	A	G	Uggt1	intron_variant	intron	Other	NM_198899	39	NM_198899:c.4476+44T>C	?	intron_variant	Other	0	1	1	A/G	rs256871903	?	320011:Uggt1	137	unspecified	snp
1:36146608-SNV	1	36146608	?	T	C	Uggt1	intron_variant	intron	Other	NM_198899	39	NM_198899:c.4476+17A>G	?	intron_variant	Other	0	1	1	T/C	rs37508995	Is Validated	320011:Uggt1	126	unspecified	snp
1:36146661-SNV	1	36146661	?	A	G	Uggt1	synonymous_variant	exon	Other	NM_198899	39	NM_198899:c.4440T>C	p.Asp1480=	synonymous_variant	Other	0	1	1	A/G	rs37769672	Is Validated	320011:Uggt1	126	unspecified	snp
1:36146688-SNV	1	36146688	?	T	C	Uggt1	synonymous_variant	exon	Other	NM_198899	39	NM_198899:c.4413A>G	p.Glu1471=	synonymous_variant	Other	0	1	1	T/C	rs37425130	Is Validated	320011:Uggt1	126	unspecified	snp
1:36146792-SNV	1	36146792	?	T	C	Uggt1	intron_variant	intron	Other	NM_198899	39	NM_198899:c.4360-51A>G	?	intron_variant	Other	0	1	1	T/C	rs242748652	?	320011:Uggt1	137	unspecified	snp
1:36155061-SNV	1	36155061	?	G	A	Uggt1	intron_variant	intron	Other	NM_198899	36	NM_198899:c.4083+12C>T	?	intron_variant	Other	0	1	1	?	?	?	?	?	?	?
1:36155175-SNV	1	36155175	?	C	T	Uggt1	synonymous_variant	exon	Other	NM_198899	36	NM_198899:c.3981G>A	p.Gln1327=	synonymous_variant	Other	0	1	1	C/T	rs37192175	Is Validated	320011:Uggt1	126	unspecified	snp
1:36156184-SNV	1	36156184	?	T	A	Uggt1	intron_variant	intron	Other	NM_198899	35	NM_198899:c.3900+43A>T	?	intron_variant	Other	0	1	1	T/A	rs31733875	Is Validated	320011:Uggt1	125	unspecified	snp
1:36159897-Ins	1	36159897	?	-	G	Uggt1	intron_variant	intron	Other	NM_198899	32	NM_198899:c.3624+45dupC	?	intron_variant	Other	1	0	1	?	?	?	?	?	?	?
1:36161661-SNV	1	36161661	?	G	A	Uggt1	intron_variant	intron	Other	NM_198899	31	NM_198899:c.3539+15C>T	?	intron_variant	Other	0	1	1	G/A	rs38048680	Is Validated	320011:Uggt1	126	unspecified	snp
1:36163401-SNV	1	36163401	?	A	G	Uggt1	synonymous_variant	exon	Other	NM_198899	29	NM_198899:c.3114T>C	p.Arg1038=	synonymous_variant	Other	0	1	1	A/G	rs38252047	Is Validated	320011:Uggt1	126	unspecified	snp
1:36165619-Ins	1	36165619	?	-	A	Uggt1	splice_region_variant	intron	Other	NM_198899	27	NM_198899:c.2922-8dupT	?	splice_region_variant	Other	1	0	1	?	?	?	?	?	?	?
1:36170222-SNV	1	36170222	?	G	A	Uggt1	synonymous_variant	exon	Other	NM_198899	26	NM_198899:c.2898C>T	p.Tyr966=	synonymous_variant	Other	0	1	1	G/A	rs37259927	Is Validated	320011:Uggt1	126	unspecified	snp
1:36174987-SNV	1	36174987	?	C	T	Uggt1	missense_variant	exon	Missense	NM_198899	23	NM_198899:c.2471G>A	p.Ser824Asn	missense_variant	Missense	0	1	1	C/T	rs36927472	Is Validated	320011:Uggt1	126	unspecified	snp
1:36176207-Del	1	36176207	?	CCCA	-	Uggt1	intron_variant	intron	Other	NM_198899	22	NM_198899:c.2355+23_2355+26delTGGG	?	intron_variant	Other	-4	4	0	CCCA/-	rs215432441	?	320011:Uggt1	137	unspecified	in-del
1:36176812-MIX	1	36176812	?	AA	A,-	Uggt1	intron_variant	intron	Other	NM_198899	21	NM_198899:c.2237-14_2237-13delinsT	?	intron_variant	Other	-1	2	1	?	?	?	?	?	?	?
1:36192422-SNV	1	36192422	?	A	G	Uggt1	synonymous_variant	exon	Other	NM_198899	14	NM_198899:c.1461T>C	p.Gly487=	synonymous_variant	Other	0	1	1	A/G	rs31518062	Is Validated	320011:Uggt1	125	unspecified	snp
1:36207921-SNV	1	36207921	?	G	A	Uggt1	intron_variant	intron	Other	NM_198899	9	NM_198899:c.973+21C>T	?	intron_variant	Other	0	1	1	G/A	rs31381832	Is Validated	320011:Uggt1	125	unspecified	snp
1:36227541-SNV	1	36227541	?	C	T	Uggt1	synonymous_variant	exon	Other	NM_198899	4	NM_198899:c.351G>A	p.Leu117=	synonymous_variant	Other	0	1	1	C/T	rs32774604	Is Validated	320011:Uggt1	125	unspecified	snp
1:36244140-SNV	1	36244140	?	C	T	Uggt1	5_prime_UTR_variant	UTR5	Other	NM_198899	1	NM_198899:c.-13G>A	?	5_prime_UTR_variant	Other	0	1	1	C/T	rs259523431	?	320011:Uggt1	137	unspecified	snp
1:36268637-SNV	1	36268637	?	T	C	Neurl3	intron_variant	intron	Other	NM_153408	3	NM_153408:c.571+19A>G	?	intron_variant	Other	0	1	1	T/C	rs51625430	Is Validated	214854:Neurl3	128	unspecified	snp
1:36307746-SNV	1	36307746	?	C	T	Arid5a	5_prime_UTR_variant	exon	Other	NR_033310	1	NR_033310:n.14C>T	?	non_coding_exon_variant	Other	0	1	1	?	?	?	?	?	?	?
1:36311963-SNV	1	36311963	?	A	T	Arid5a	intron_variant	intron	Other	NR_033310	1	NR_033310:n.104+4127A>T	?	intron_variant	Other	0	1	1	A/T	rs32785405	Is Validated	214855:Arid5a	125	unspecified	snp
1:36320048-SNV	1	36320048	?	T	C	Arid5a	missense_variant	exon	Missense	NR_033310	6	NR_033310:n.1597T>C	?	non_coding_exon_variant	Other	0	1	1	T/C	rs31907774	Is Validated	214855:Arid5a	125	unspecified	snp
1:36344166-SNV	1	36344166	?	G	A	Kansl3	synonymous_variant	exon	Other	NM_172652	18	NM_172652:c.2160C>T	p.Ala720=	synonymous_variant	Other	0	1	1	?	?	?	?	?	?	?
1:36344861-SNV	1	36344861	?	G	A	Kansl3	intron_variant	intron	Other	NM_172652	17	NM_172652:c.2146+55C>T	?	intron_variant	Other	0	1	1	G/A	rs31531440	Is Validated	226976:Kansl3	125	unspecified	snp
1:36344964-SNV	1	36344964	?	T	C	Kansl3	missense_variant	exon	Missense	NM_172652	17	NM_172652:c.2098A>G	p.Thr700Ala	missense_variant	Missense	0	1	1	T/C	rs32336757	Is Validated	226976:Kansl3	125	unspecified	snp
1:36345072-SNV	1	36345072	?	T	C	Kansl3	intron_variant	intron	Other	NM_172652	17	NM_172652:c.2016-26A>G	?	intron_variant	Other	0	1	1	T/C	rs30704183	Is Validated	226976:Kansl3	125	unspecified	snp
1:36345346-SNV	1	36345346	?	C	G	Kansl3	intron_variant	intron	Other	NM_172652	16	NM_172652:c.2015+39G>C	?	intron_variant	Other	0	1	1	C/G	rs32819961	Is Validated	226976:Kansl3	125	unspecified	snp
1:36352020-SNV	1	36352020	?	C	T	Kansl3	intron_variant	intron	Other	NM_172652	10	NM_172652:c.1087-20G>A	?	intron_variant	Other	0	1	1	?	?	?	?	?	?	?
1:36367995-SNV	1	36367995	?	A	G	Kansl3	5_prime_UTR_variant	UTR5	Other	NM_172652	2	NM_172652:c.-12T>C	?	5_prime_UTR_variant	Other	0	1	1	A/G	rs51347954	Is Validated	102636190:LOC102636190|226976:Kansl3	128	unspecified	snp
1:36409375-SNV	1	36409375	?	C	T	Fer1l5	splice_region_variant	intron	Other	NM_001277076	31	NM_001277076:c.3218-5C>T	?	splice_region_variant	Other	0	1	1	C/T	rs32823806	Is Validated	100534273:Fer1l5	125	unspecified	snp
1:36410935-SNV	1	36410935	?	C	T	Fer1l5	synonymous_variant	exon	Other	NM_001277076	32	NM_001277076:c.3369C>T	p.Thr1123=	synonymous_variant	Other	0	1	1	?	?	?	?	?	?	?
1:36412528-SNV	1	36412528	?	T	C	Fer1l5	intron_variant	intron	Other	NM_001277076	35	NM_001277076:c.3745-29T>C	?	intron_variant	Other	0	1	1	T/C	rs32758540	Is Validated	100534273:Fer1l5	125	unspecified	snp
1:36412593-SNV	1	36412593	?	C	T	Fer1l5	missense_variant	exon	Missense	NM_001277076	35	NM_001277076:c.3781C>T	p.Arg1261Cys	missense_variant	Missense	0	1	1	C/T	rs32520256	Is Validated	100534273:Fer1l5	125	unspecified	snp
1:36412773-Ins	1	36412773	?	-	TT	Fer1l5	splice_region_variant	intron	Other	NM_001277076	36	NM_001277076:c.3892-6_3892-5dupTT	?	splice_region_variant	Other	2	0	2	-/TT	rs228829435	?	100534273:Fer1l5	137	unspecified	in-del
1:36412948-SNV	1	36412948	?	C	T	Fer1l5	splice_region_variant	intron	Other	NM_001277076	36	NM_001277076:c.4054+7C>T	?	splice_region_variant	Other	0	1	1	C/T	rs32617130	Is Validated	100534273:Fer1l5	125	unspecified	snp
1:36415538-Del	1	36415538	?	TT	-	Fer1l5	intron_variant	intron	Other	NM_001277076	40	NM_001277076:c.4237-53_4237-52delTT	?	intron_variant	Other	-2	2	0	?	?	?	?	?	?	?
1:36418089-SNV	1	36418089	?	A	G	Fer1l5	intron_variant	intron	Other	NM_001277076	45	NM_001277076:c.4931-13A>G	?	intron_variant	Other	0	1	1	A/G	rs32148168	Is Validated	100534273:Fer1l5	125	unspecified	snp
1:36419985-SNV	1	36419985	?	A	G	Fer1l5	synonymous_variant	exon	Other	NM_001277076	47	NM_001277076:c.5166A>G	p.Gln1722=	synonymous_variant	Other	0	1	1	A/G	rs32058223	Is Validated	100534273:Fer1l5	125	unspecified	snp
1:36419991-SNV	1	36419991	?	T	C	Fer1l5	synonymous_variant	exon	Other	NM_001277076	47	NM_001277076:c.5172T>C	p.Arg1724=	synonymous_variant	Other	0	1	1	T/C	rs6402426	Is Validated	100534273:Fer1l5	116	unspecified	snp
1:36420034-SNV	1	36420034	?	A	G	Fer1l5	missense_variant	exon	Missense	NM_001277076	47	NM_001277076:c.5215A>G	p.Thr1739Ala	missense_variant	Missense	0	1	1	A/G	rs30918218	Is Validated	100534273:Fer1l5	125	unspecified	snp
1:36420392-Ins	1	36420392	?	-	G	Fer1l5	intron_variant	intron	Other	NM_001277076	48	NM_001277076:c.5397+12dupG	?	intron_variant	Other	1	0	1	?	?	?	?	?	?	?
1:36420659-SNV	1	36420659	?	T	A	Fer1l5	synonymous_variant	exon	Other	NM_001277076	49	NM_001277076:c.5460T>A	p.Ile1820=	synonymous_variant	Other	0	1	1	T/A	rs32825239	Is Validated	100534273:Fer1l5	125	unspecified	snp
1:36421916-SNV	1	36421916	?	G	A	Fer1l5	3_prime_UTR_variant	UTR3	Other	NM_001277076	53	NM_001277076:c.*7G>A	?	3_prime_UTR_variant	Other	0	1	1	G/A	rs32827438	Is Validated	100534273:Fer1l5	125	unspecified	snp
1:36438717-SNV	1	36438717	?	A	G	Lman2l	intron_variant	intron	Other	NM_001013374	4	NM_001013374:c.504+33T>C	?	intron_variant	Other	0	1	1	A/G	rs31425573	Is Validated	214895:Lman2l	125	unspecified	snp
1:36445186-SNV	1	36445186	?	G	A	Lman2l	synonymous_variant	exon	Other	NM_001013374	1	NM_001013374:c.48C>T	p.Arg16=	synonymous_variant	Other	0	1	1	?	?	?	?	?	?	?
1:36445187-SNV	1	36445187	?	C	T	Lman2l	missense_variant	exon	Missense	NM_001013374	1	NM_001013374:c.47G>A	p.Arg16His	missense_variant	Missense	0	1	1	C/T	rs6382061	Is Validated	214895:Lman2l	116	unspecified	snp
1:36472662-SNV	1	36472662	?	G	T	Cnnm4	missense_variant	exon	Missense	NM_033570	1	NM_033570:c.970G>T	p.Val324Phe	missense_variant	Missense	0	1	1	?	?	?	?	?	?	?
1:36498365-SNV	1	36498365	?	T	G	Cnnm4	intron_variant	intron	Other	NM_033570	3	NM_033570:c.1538-30T>G	?	intron_variant	Other	0	1	1	T/G	rs31097683	Is Validated	94220:Cnnm4	125	unspecified	snp
1:36499378-SNV	1	36499378	?	G	A	Cnnm4	intron_variant	intron	Other	NM_033570	4	NM_033570:c.1673-33G>A	?	intron_variant	Other	0	1	1	G/A	rs32831727	Is Validated	94220:Cnnm4	125	unspecified	snp
1:36520052-SNV	1	36520052	?	T	C	Cnnm3	intron_variant	intron	Other	NM_053186	3	NM_053186:c.1388-26T>C	?	intron_variant	Other	0	1	1	T/C	rs32832303	Is Validated	94218:Cnnm3	125	unspecified	snp
1:36520777-SNV	1	36520777	?	A	G	Cnnm3	intron_variant	intron	Other	NM_053186	5	NM_053186:c.1708-42A>G	?	intron_variant	Other	0	1	1	A/G	rs260439979	?	94218:Cnnm3	137	unspecified	snp
1:36520795-SNV	1	36520795	?	T	C	Cnnm3	intron_variant	intron	Other	NM_053186	5	NM_053186:c.1708-24T>C	?	intron_variant	Other	0	1	1	T/C	rs233602307	?	94218:Cnnm3	137	unspecified	snp
1:36521290-SNV	1	36521290	?	C	T	Cnnm3	synonymous_variant	exon	Other	NM_053186	6	NM_053186:c.1890C>T	p.Tyr630=	synonymous_variant	Other	0	1	1	?	?	?	?	?	?	?
1:36521658-SNV	1	36521658	?	A	G	Cnnm3	intron_variant	intron	Other	NM_053186	7	NM_053186:c.1939-43A>G	?	intron_variant	Other	0	1	1	A/G	rs32834887	Is Validated	94218:Cnnm3	125	unspecified	snp
1:36531714-SNV	1	36531714	?	A	G	Ankrd23	intron_variant	intron	Other	NM_153502	8	NM_153502:c.825+9T>C	?	intron_variant	Other	0	1	1	A/G	rs32836274	Is Validated	78321:Ankrd23	125	unspecified	snp
1:36549668-SNV	1	36549668	?	A	G	Sema4c	synonymous_variant	exon	Other	NM_001126047	15	NM_001126047:c.2376T>C	p.Arg792=	synonymous_variant	Other	0	1	1	A/G	rs32836617	Is Validated	20353:Sema4c	125	unspecified	snp
1:36549863-SNV	1	36549863	?	A	G	Sema4c	synonymous_variant	exon	Other	NM_001126047	15	NM_001126047:c.2181T>C	p.Thr727=	synonymous_variant	Other	0	1	1	A/G	rs237148442	?	20353:Sema4c	137	unspecified	snp
1:36550048-SNV	1	36550048	?	C	T	Sema4c	missense_variant	exon	Missense	NM_001126047	15	NM_001126047:c.1996G>A	p.Val666Met	missense_variant	Missense	0	1	1	?	?	?	?	?	?	?
1:36550100-SNV	1	36550100	?	G	A	Sema4c	synonymous_variant	exon	Other	NM_001126047	15	NM_001126047:c.1944C>T	p.Ala648=	synonymous_variant	Other	0	1	1	?	?	?	?	?	?	?
1:36550235-SNV	1	36550235	?	G	T	Sema4c	synonymous_variant	exon	Other	NM_001126047	15	NM_001126047:c.1809C>A	p.Ser603=	synonymous_variant	Other	0	1	1	?	?	?	?	?	?	?
1:36550853-SNV	1	36550853	?	A	G	Sema4c	intron_variant	intron	Other	NM_001126047	13	NM_001126047:c.1444-25T>C	?	intron_variant	Other	0	1	1	A/G	rs228531730	?	20353:Sema4c	137	unspecified	snp
1:36550860-SNV	1	36550860	?	A	G	Sema4c	intron_variant	intron	Other	NM_001126047	13	NM_001126047:c.1444-32T>C	?	intron_variant	Other	0	1	1	A/G	rs263007729	?	20353:Sema4c	137	unspecified	snp
1:36553324-SNV	1	36553324	?	T	C	Sema4c	synonymous_variant	exon	Other	NM_001126047	7	NM_001126047:c.534A>G	p.Ser178=	synonymous_variant	Other	0	1	1	T/C	rs32833303	Is Validated	20353:Sema4c	125	unspecified	snp
1:36553402-Del	1	36553402	?	AAGT	-	Sema4c	intron_variant	intron	Other	NM_001126047	7	NM_001126047:c.517+66_518-62delACTT	?	intron_variant	Other	-4	4	0	AAGT/-	rs386877083	?	20353:Sema4c	138	unspecified	in-del
1:36564918-Del	1	36564918	?	GA	-	Fam178b	intron_variant	intron	Other	NM_001126046	13	NM_001126046:c.1309-11_1309-10delTC	?	intron_variant	Other	-2	2	0	GA/-	rs223090991	?	381337:Fam178b	137	unspecified	in-del
1:36771243-SNV	1	36771243	?	A	G	Zap70	intron_variant	intron	Other	NM_009539	2	NM_009539:c.402+31A>G	?	intron_variant	Other	0	1	1	A/G	rs30821561	Is Validated	22637:Zap70	125	unspecified	snp
1:36771896-SNV	1	36771896	?	T	C	Zap70	synonymous_variant	exon	Other	NM_009539	3	NM_009539:c.510T>C	p.Arg170=	synonymous_variant	Other	0	1	1	T/C	rs32854640	Is Validated	22637:Zap70	125	unspecified	snp
1:36771969-SNV	1	36771969	?	G	A	Zap70	intron_variant	intron	Other	NM_009539	3	NM_009539:c.563+20G>A	?	intron_variant	Other	0	1	1	G/A	rs236201545	?	22637:Zap70	137	unspecified	snp
1:36778783-SNV	1	36778783	?	C	T	Zap70	synonymous_variant	exon	Other	NM_009539	7	NM_009539:c.864C>T	p.Asp288=	synonymous_variant	Other	0	1	1	?	?	?	?	?	?	?
1:36795115-SNV	1	36795115	?	G	A	Tmem131	synonymous_variant	exon	Other	NM_018872	38	NM_018872:c.5082C>T	p.Ser1694=	synonymous_variant	Other	0	1	1	G/A	rs32858868	Is Validated	56030:Tmem131	125	unspecified	snp
1:36795262-SNV	1	36795262	?	A	T	Tmem131	intron_variant	intron	Other	NM_018872	37	NM_018872:c.4999+33T>A	?	intron_variant	Other	0	1	1	A/T	rs264756839	?	56030:Tmem131	137	unspecified	snp
1:36808480-Ins	1	36808480	?	-	A	Tmem131	splice_region_variant	intron	Other	NM_018872	31	NM_018872:c.3540-4dupT	?	splice_region_variant	Other	1	0	1	-/A	rs223046805	?	56030:Tmem131	137	unspecified	in-del
1:36810264-SNV	1	36810264	?	A	G	Tmem131	intron_variant	intron	Other	NM_018872	29	NM_018872:c.3380+17T>C	?	intron_variant	Other	0	1	1	A/G	rs32861850	Is Validated	56030:Tmem131	125	unspecified	snp
1:36810313-SNV	1	36810313	?	G	C	Tmem131	synonymous_variant	exon	Other	NM_018872	29	NM_018872:c.3348C>G	p.Leu1116=	synonymous_variant	Other	0	1	1	G/C	rs253742578	Is Validated	56030:Tmem131	137	unspecified	snp
1:36810385-SNV	1	36810385	?	C	T	Tmem131	synonymous_variant	exon	Other	NM_018872	29	NM_018872:c.3276G>A	p.Val1092=	synonymous_variant	Other	0	1	1	C/T	rs50327613	Is Validated	56030:Tmem131	127	unspecified	snp
1:36810491-SNV	1	36810491	?	G	A	Tmem131	intron_variant	intron	Other	NM_018872	29	NM_018872:c.3195-25C>T	?	intron_variant	Other	0	1	1	G/A	rs32862486	Is Validated	56030:Tmem131	125	unspecified	snp
1:36811606-Del	1	36811606	?	A	-	Tmem131	intron_variant	intron	Other	NM_018872	28	NM_018872:c.3008-12delT	?	intron_variant	Other	-1	1	0	A/-	rs255870278	?	56030:Tmem131	137	unspecified	in-del
1:36812135-SNV	1	36812135	?	C	T	Tmem131	intron_variant	intron	Other	NM_018872	27	NM_018872:c.3007+26G>A	?	intron_variant	Other	0	1	1	C/T	rs45733669	Is Validated	56030:Tmem131	127	unspecified	snp
1:36812270-SNV	1	36812270	?	A	G	Tmem131	synonymous_variant	exon	Other	NM_018872	27	NM_018872:c.2898T>C	p.Val966=	synonymous_variant	Other	0	1	1	A/G	rs32864507	Is Validated	56030:Tmem131	125	unspecified	snp
1:36812544-SNV	1	36812544	?	G	A	Tmem131	intron_variant	intron	Other	NM_018872	26	NM_018872:c.2864+13C>T	?	intron_variant	Other	0	1	1	G/A	rs50119256	Is Validated	56030:Tmem131	127	unspecified	snp
1:36815399-SNV	1	36815399	?	C	T	Tmem131	intron_variant	intron	Other	NM_018872	25	NM_018872:c.2712+56G>A	?	intron_variant	Other	0	1	1	?	?	?	?	?	?	?
1:36816082-SNV	1	36816082	?	G	A	Tmem131	intron_variant	intron	Other	NM_018872	23	NM_018872:c.2535+27C>T	?	intron_variant	Other	0	1	1	G/A	rs31617242	Is Validated	56030:Tmem131	125	unspecified	snp
1:36816154-SNV	1	36816154	?	C	A	Tmem131	synonymous_variant	exon	Other	NM_018872	23	NM_018872:c.2490G>T	p.Ser830=	synonymous_variant	Other	0	1	1	C/A	rs32868134	Is Validated	56030:Tmem131	125	unspecified	snp
1:36818624-SNV	1	36818624	?	C	T	Tmem131	intron_variant	intron	Other	NM_018872	22	NM_018872:c.2396+34G>A	?	intron_variant	Other	0	1	1	C/T	rs32866680	Is Validated	56030:Tmem131	125	unspecified	snp
1:36818672-SNV	1	36818672	?	T	C	Tmem131	synonymous_variant	exon	Other	NM_018872	22	NM_018872:c.2382A>G	p.Glu794=	synonymous_variant	Other	0	1	1	T/C	rs31395131	Is Validated	56030:Tmem131	125	unspecified	snp
1:36818801-SNV	1	36818801	?	T	G	Tmem131	intron_variant	intron	Other	NM_018872	22	NM_018872:c.2279-26A>C	?	intron_variant	Other	0	1	1	T/G	rs32553316	Is Validated	56030:Tmem131	125	unspecified	snp
1:36819235-SNV	1	36819235	?	G	A	Tmem131	intron_variant	intron	Other	NM_018872	20	NM_018872:c.2050-20C>T	?	intron_variant	Other	0	1	1	G/A	rs31523721	Is Validated	56030:Tmem131	125	unspecified	snp
1:36819254-SNV	1	36819254	?	C	T	Tmem131	intron_variant	intron	Other	NM_018872	20	NM_018872:c.2050-39G>A	?	intron_variant	Other	0	1	1	C/T	rs31870105	Is Validated	56030:Tmem131	125	unspecified	snp
1:36823052-SNV	1	36823052	?	C	T	Tmem131	intron_variant	intron	Other	NM_018872	19	NM_018872:c.2049+15G>A	?	intron_variant	Other	0	1	1	C/T	rs32480968	Is Validated	56030:Tmem131	125	unspecified	snp
1:36824696-Ins	1	36824696	?	-	AACCCCGCTGGTCAGCACG	Tmem131	intron_variant	intron	Other	NM_018872	18	NM_018872:c.1962+20_1962+21ins(19)	?	intron_variant	Other	19	0	19	?	?	?	?	?	?	?
1:36824725-SNV	1	36824725	?	G	A	Tmem131	synonymous_variant	exon	Other	NM_018872	18	NM_018872:c.1953C>T	p.Thr651=	synonymous_variant	Other	0	1	1	G/A	rs32866028	Is Validated	56030:Tmem131	125	unspecified	snp
1:36825260-SNV	1	36825260	?	A	G	Tmem131	synonymous_variant	exon	Other	NM_018872	17	NM_018872:c.1809T>C	p.Ile603=	synonymous_variant	Other	0	1	1	A/G	rs32197184	Is Validated	56030:Tmem131	125	unspecified	snp
1:36827237-Ins	1	36827237	?	-	G	Tmem131	intron_variant	intron	Other	NM_018872	14	NM_018872:c.1440+25_1440+26insC	?	intron_variant	Other	1	0	1	-/G	rs219294315	?	56030:Tmem131	137	unspecified	in-del
1:36827283-SNV	1	36827283	?	T	C	Tmem131	synonymous_variant	exon	Other	NM_018872	14	NM_018872:c.1419A>G	p.Glu473=	synonymous_variant	Other	0	1	1	T/C	rs32801379	Is Validated	56030:Tmem131	125	unspecified	snp
1:36827331-SNV	1	36827331	?	C	A	Tmem131	synonymous_variant	exon	Other	NM_018872	14	NM_018872:c.1371G>T	p.Thr457=	synonymous_variant	Other	0	1	1	C/A	rs31268142	Is Validated	56030:Tmem131	125	unspecified	snp
1:36828097-SNV	1	36828097	?	G	A	Tmem131	synonymous_variant	exon	Other	NM_018872	13	NM_018872:c.1254C>T	p.Leu418=	synonymous_variant	Other	0	1	1	G/A	rs247983370	Is Validated	56030:Tmem131	137	unspecified	snp
1:36834717-SNV	1	36834717	?	G	A	Tmem131	intron_variant	intron	Other	NM_018872	9	NM_018872:c.949+45C>T	?	intron_variant	Other	0	1	1	G/A	rs31784101	Is Validated	56030:Tmem131	125	unspecified	snp
1:36881270-SNV	1	36881270	?	G	A	Tmem131	intron_variant	intron	Other	NM_018872	3	NM_018872:c.284+64C>T	?	intron_variant	Other	0	1	1	?	?	?	?	?	?	?
1:36958194-SNV	1	36958194	?	T	A	?	?	?	?	?	?	?	?	?	?	?	?	?	T/A	rs33859755	Is Validated	?	125	unspecified	snp
1:37157465-SNV	1	37157465	?	G	A	?	?	?	?	?	?	?	?	?	?	?	?	?	G/A	rs32904391	Is Validated	70853:Vwa3b	125	unspecified	snp
1:37175473-Ins	1	37175473	?	-	TTTG	?	?	?	?	?	?	?	?	?	?	?	?	?	-/TTTG	rs223689701	?	70853:Vwa3b	137	unspecified	in-del
1:37177311-SNV	1	37177311	?	G	A	?	?	?	?	?	?	?	?	?	?	?	?	?	G/A	rs264106742	?	70853:Vwa3b	137	unspecified	snp
1:37177314-SNV	1	37177314	?	C	T	?	?	?	?	?	?	?	?	?	?	?	?	?	C/T	rs51758041	Is Validated	70853:Vwa3b	128	unspecified	snp
1:37177403-SNV	1	37177403	?	A	G	?	?	?	?	?	?	?	?	?	?	?	?	?	A/G	rs48193750	Is Validated	70853:Vwa3b	127	unspecified	snp
1:37177478-SNV	1	37177478	?	C	T	?	?	?	?	?	?	?	?	?	?	?	?	?	C/T	rs258075396	?	70853:Vwa3b	137	unspecified	snp
1:37177482-SNV	1	37177482	?	A	G	?	?	?	?	?	?	?	?	?	?	?	?	?	A/G	rs225234317	?	70853:Vwa3b	137	unspecified	snp
1:37177499-SNV	1	37177499	?	T	G	?	?	?	?	?	?	?	?	?	?	?	?	?	T/G	rs211777648	?	70853:Vwa3b	137	unspecified	snp
1:37187032-SNV	1	37187032	?	C	T	?	?	?	?	?	?	?	?	?	?	?	?	?	C/T	rs230344020	?	70853:Vwa3b	137	unspecified	snp
1:37232302-SNV	1	37232302	?	A	G	Cnga3	missense_variant	exon	Missense	NM_009918	2	NM_009918:c.58A>G	p.Asn20Asp	missense_variant	Missense	0	1	1	A/G	rs108754013	Is Validated	12790:Cnga3	132	unspecified	snp
1:37232304-SNV	1	37232304	?	T	C	Cnga3	synonymous_variant	exon	Other	NM_009918	2	NM_009918:c.60T>C	p.Asn20=	synonymous_variant	Other	0	1	1	T/C	rs108670360	Is Validated	12790:Cnga3	132	unspecified	snp
1:37232351-SNV	1	37232351	?	G	A	Cnga3	splice_region_variant	intron	Other	NM_009918	2	NM_009918:c.101+6G>A	?	splice_region_variant	Other	0	1	1	G/A	rs45754275	Is Validated	12790:Cnga3	127	unspecified	snp
1:37254032-SNV	1	37254032	?	A	G	Cnga3	synonymous_variant	exon	Other	NM_009918	4	NM_009918:c.357A>G	p.Pro119=	synonymous_variant	Other	0	1	1	A/G	rs48028552	Is Validated	12790:Cnga3	127	unspecified	snp
1:37257970-SNV	1	37257970	?	A	T	Cnga3	intron_variant	intron	Other	NM_009918	5	NM_009918:c.390-23A>T	?	intron_variant	Other	0	1	1	A/T	rs50194444	Is Validated	12790:Cnga3	127	unspecified	snp
1:37257976-SNV	1	37257976	?	A	G	Cnga3	intron_variant	intron	Other	NM_009918	5	NM_009918:c.390-17A>G	?	intron_variant	Other	0	1	1	A/G	rs48000377	Is Validated	12790:Cnga3	127	unspecified	snp
1:37257990-SNV	1	37257990	?	C	T	Cnga3	splice_region_variant	intron	Other	NM_009918	5	NM_009918:c.390-3C>T	?	splice_region_variant	Other	0	1	1	C/T	rs51451736	Is Validated	12790:Cnga3	128	unspecified	snp
1:37258072-SNV	1	37258072	?	T	G	Cnga3	missense_variant	exon	Missense	NM_009918	5	NM_009918:c.469T>G	p.Leu157Val	missense_variant	Missense	0	1	1	T/G	rs51771604	Is Validated	12790:Cnga3	128	unspecified	snp
1:37258074-SNV	1	37258074	?	A	G	Cnga3	synonymous_variant	exon	Other	NM_009918	5	NM_009918:c.471A>G	p.Leu157=	synonymous_variant	Other	0	1	1	A/G	rs47573984	Is Validated	12790:Cnga3	127	unspecified	snp
1:37388843-SNV	1	37388843	?	T	C	Inpp4a	synonymous_variant	exon	Other	NM_030266	20	NM_030266:c.1986T>C	p.Gly662=	synonymous_variant	Other	0	1	1	T/C	rs32591616	Is Validated	269180:Inpp4a	125	unspecified	snp
1:37389830-SNV	1	37389830	?	G	A	Inpp4a	intron_variant	intron	Other	NM_030266	21	NM_030266:c.2180+54G>A	?	intron_variant	Other	0	1	1	?	?	?	?	?	?	?
1:37392982-SNV	1	37392982	?	G	A	Inpp4a	synonymous_variant	exon	Other	NM_030266	23	NM_030266:c.2361G>A	p.Glu787=	synonymous_variant	Other	0	1	1	G/A	rs32915449	Is Validated	269180:Inpp4a	125	unspecified	snp
1:37462975-SNV	1	37462975	?	G	A	Mgat4a	splice_region_variant	intron	Other	NM_173870	7	NM_173870:c.699-8C>T	?	splice_region_variant	Other	0	1	1	?	?	?	?	?	?	?
1:37462984-SNV	1	37462984	?	C	G	Mgat4a	intron_variant	intron	Other	NM_173870	7	NM_173870:c.699-17G>C	?	intron_variant	Other	0	1	1	?	?	?	?	?	?	?
1:37466499-SNV	1	37466499	?	T	G	Mgat4a	intron_variant	intron	Other	NM_173870	5	NM_173870:c.584+38A>C	?	intron_variant	Other	0	1	1	T/G	rs32921962	Is Validated	269181:Mgat4a	125	unspecified	snp
1:37644596-SNV	1	37644596	?	C	T	2010300C02Rik	missense_variant	exon	Missense	NM_028096	2	NM_028096:c.35G>A	p.Arg12Gln	missense_variant	Missense	0	1	1	?	?	?	?	?	?	?
1:37819610-SNV	1	37819610	?	G	A	Tsga10	synonymous_variant	exon	Other	NM_207228	10	NM_207228:c.642C>T	p.Leu214=	synonymous_variant	Other	0	1	1	G/A	rs32951344	Is Validated	211484:Tsga10	125	unspecified	snp
1:38046636-SNV	1	38046636	?	G	A	Eif5b	missense_variant	exon	Missense	NM_198303	18	NM_198303:c.2761G>A	p.Val921Met	missense_variant	Missense	0	1	1	?	?	?	?	?	?	?
1:38181560-SNV	1	38181560	?	A	G	Aff3	intron_variant	intron	Other	NM_010678	21	NM_010678:c.3341+55T>C	?	intron_variant	Other	0	1	1	A/G	rs214295201	Is Validated	16764:Aff3	137	unspecified	snp
1:38181604-SNV	1	38181604	?	A	C	Aff3	intron_variant	intron	Other	NM_010678	21	NM_010678:c.3341+11T>G	?	intron_variant	Other	0	1	1	A/C	rs32979110	Is Validated	16764:Aff3	125	unspecified	snp
1:38181684-SNV	1	38181684	?	G	T	Aff3	intron_variant	intron	Other	NM_010678	21	NM_010678:c.3292-20C>A	?	intron_variant	Other	0	1	1	G/T	rs32979112	Is Validated	16764:Aff3	125	unspecified	snp
1:38181698-SNV	1	38181698	?	C	A	Aff3	intron_variant	intron	Other	NM_010678	21	NM_010678:c.3292-34G>T	?	intron_variant	Other	0	1	1	C/A	rs46169146	Is Validated	16764:Aff3	127	unspecified	snp
1:38185307-SNV	1	38185307	?	C	T	Aff3	intron_variant	intron	Other	NM_010678	20	NM_010678:c.3291+18G>A	?	intron_variant	Other	0	1	1	C/T	rs30976023	Is Validated	16764:Aff3	125	unspecified	snp
1:38187011-Ins	1	38187011	?	-	A	Aff3	splice_region_variant	intron	Other	NM_010678	19	NM_010678:c.3126-4dupT	?	splice_region_variant	Other	1	0	1	-/A	rs231308362	?	16764:Aff3	137	unspecified	in-del
1:38191137-SNV	1	38191137	?	C	T	Aff3	intron_variant	intron	Other	NM_010678	18	NM_010678:c.3125+34G>A	?	intron_variant	Other	0	1	1	C/T	rs231115947	Is Validated	16764:Aff3	137	unspecified	snp
1:38191245-SNV	1	38191245	?	T	C	Aff3	synonymous_variant	exon	Other	NM_010678	18	NM_010678:c.3051A>G	p.Gly1017=	synonymous_variant	Other	0	1	1	T/C	rs32984132	Is Validated	16764:Aff3	125	unspecified	snp
1:38191333-SNV	1	38191333	?	C	T	Aff3	intron_variant	intron	Other	NM_010678	18	NM_010678:c.2989-26G>A	?	intron_variant	Other	0	1	1	C/T	rs32984775	Is Validated	16764:Aff3	125	unspecified	snp
1:38193522-SNV	1	38193522	?	A	T	Aff3	intron_variant	intron	Other	NM_010678	17	NM_010678:c.2988+44T>A	?	intron_variant	Other	0	1	1	A/T	rs30850385	Is Validated	16764:Aff3	125	unspecified	snp
1:38203873-SNV	1	38203873	?	T	C	Aff3	synonymous_variant	exon	Other	NM_010678	16	NM_010678:c.2862A>G	p.Pro954=	synonymous_variant	Other	0	1	1	T/C	rs32807635	Is Validated	16764:Aff3	125	unspecified	snp
1:38204922-SNV	1	38204922	?	T	G	Aff3	missense_variant	exon	Missense	NM_010678	15	NM_010678:c.2764A>C	p.Ser922Arg	missense_variant	Missense	0	1	1	T/G	rs30511899	Is Validated	16764:Aff3	125	unspecified	snp
1:38207920-SNV	1	38207920	?	A	G	Aff3	synonymous_variant	exon	Other	NM_010678	14	NM_010678:c.2580T>C	p.Asn860=	synonymous_variant	Other	0	1	1	A/G	rs31875415	Is Validated	16764:Aff3	125	unspecified	snp
1:38209595-SNV	1	38209595	?	A	T	Aff3	synonymous_variant	exon	Other	NM_010678	13	NM_010678:c.2427T>A	p.Ala809=	synonymous_variant	Other	0	1	1	A/T	rs32604589	Is Validated	16764:Aff3	125	unspecified	snp
1:38209597-SNV	1	38209597	?	C	T	Aff3	missense_variant	exon	Missense	NM_010678	13	NM_010678:c.2425G>A	p.Ala809Thr	missense_variant	Missense	0	1	1	C/T	rs31572656	Is Validated	16764:Aff3	125	unspecified	snp
1:38320175-Ins	1	38320175	?	-	A	Aff3	intron_variant	intron	Other	NM_010678	9	NM_010678:c.1040-12dupT	?	intron_variant	Other	1	0	1	?	?	?	?	?	?	?
1:38535503-SNV	1	38535503	?	G	A	Aff3	missense_variant	exon	Missense	NM_010678	4	NM_010678:c.395C>T	p.Thr132Ile	missense_variant	Missense	0	1	1	G/A	rs238326775	?	16764:Aff3	137	unspecified	snp
1:38865606-SNV	1	38865606	?	T	C	Chst10	synonymous_variant	exon	Other	NM_145142	7	NM_145142:c.1017A>G	p.Glu339=	synonymous_variant	Other	0	1	1	T/C	rs33067779	Is Validated	98388:Chst10	125	unspecified	snp
1:38871764-SNV	1	38871764	?	A	G	Chst10	synonymous_variant	exon	Other	NM_145142	5	NM_145142:c.318T>C	p.Ile106=	synonymous_variant	Other	0	1	1	A/G	rs32072010	Is Validated	98388:Chst10	125	unspecified	snp
1:38873915-SNV	1	38873915	?	G	A	Chst10	intron_variant	intron	Other	NM_145142	4	NM_145142:c.246+34C>T	?	intron_variant	Other	0	1	1	G/A	rs32656108	Is Validated	98388:Chst10	125	unspecified	snp
1:38908322-SNV	1	38908322	?	C	T	?	?	?	?	?	?	?	?	?	?	?	?	?	C/T	rs32420246	Is Validated	?	125	unspecified	snp
1:38943864-SNV	1	38943864	?	A	G	Nms	intron_variant	intron	Other	NM_001011684	4	NM_001011684:c.184-74A>G	?	intron_variant	Other	0	1	1	A/G	rs33083296	Is Validated	433292:Nms	125	unspecified	snp
1:38943872-SNV	1	38943872	?	C	T	Nms	intron_variant	intron	Other	NM_001011684	4	NM_001011684:c.184-66C>T	?	intron_variant	Other	0	1	1	C/T	rs33083299	Is Validated	433292:Nms	125	unspecified	snp
1:38944088-SNV	1	38944088	?	G	A	Nms	synonymous_variant	exon	Other	NM_001011684	5	NM_001011684:c.240G>A	p.Pro80=	synonymous_variant	Other	0	1	1	G/A	rs33083302	Is Validated	433292:Nms	125	unspecified	snp
1:38947006-SNV	1	38947006	?	A	T	Nms	intron_variant	intron	Other	NM_001011684	7	NM_001011684:c.381+16A>T	?	intron_variant	Other	0	1	1	A/T	rs30615128	Is Validated	433292:Nms	125	unspecified	snp
1:38948597-Del	1	38948597	?	TT	-	Nms	intron_variant	intron	Other	NM_001011684	9	NM_001011684:c.424-25_424-24delTT	?	intron_variant	Other	-2	2	0	TT/-	rs263635572	?	433292:Nms	137	unspecified	in-del
1:38987893-SNV	1	38987893	?	C	T	Pdcl3	intron_variant	intron	Other	NM_026850	1	NM_026850:c.6+44C>T	?	intron_variant	Other	0	1	1	C/T	rs31695067	Is Validated	68833:Pdcl3	125	unspecified	snp
1:38994925-SNV	1	38994925	?	C	T	Pdcl3	synonymous_variant	exon	Other	NM_026850	3	NM_026850:c.147C>T	p.Tyr49=	synonymous_variant	Other	0	1	1	C/T	rs31833503	Is Validated	68833:Pdcl3	125	unspecified	snp
1:38996207-SNV	1	38996207	?	C	T	Pdcl3	missense_variant	exon	Missense	NM_026850	6	NM_026850:c.647C>T	p.Pro216Leu	missense_variant	Missense	0	1	1	C/T	rs4222295	Is Validated	68833:Pdcl3	111	unspecified	snp
1:38996286-SNV	1	38996286	?	T	C	Pdcl3	3_prime_UTR_variant	UTR3	Other	NM_026850	6	NM_026850:c.*3T>C	?	3_prime_UTR_variant	Other	0	1	1	T/C	rs4222297	Is Validated	68833:Pdcl3	111	unspecified	snp
1:39194710-SNV	1	39194710	?	C	T	Npas2	5_prime_UTR_variant	UTR5	Other	NM_008719	1	NM_008719:c.-58C>T	?	5_prime_UTR_variant	Other	0	1	1	C/T	rs32044871	Is Validated	18143:Npas2	125	unspecified	snp
1:39623210-SNV	1	39623210	?	A	G	Creg2	synonymous_variant	exon	Other	NM_170597	4	NM_170597:c.753T>C	p.Tyr251=	synonymous_variant	Other	0	1	1	A/G	rs33167016	Is Validated	263764:Creg2	125	unspecified	snp
1:39990125-SNV	1	39990125	?	A	T	Map4k4	synonymous_variant	exon	Other	NM_001252200	12	NM_001252200:c.1059A>T	p.Arg353=	synonymous_variant	Other	0	1	1	A/T	rs48923700	Is Validated	26921:Map4k4	127	unspecified	snp
1:39999848-SNV	1	39999848	?	T	C	Map4k4	intron_variant	intron	Other	NM_001252200	14	NM_001252200:c.1396-40T>C	?	intron_variant	Other	0	1	1	T/C	rs258573952	?	26921:Map4k4	137	unspecified	snp
1:40000680-SNV	1	40000680	?	C	A	Map4k4	missense_variant	exon	Missense	NM_001252200	15	NM_001252200:c.1539C>A	p.Asp513Glu	missense_variant	Missense	0	1	1	C/A	rs48553201	Is Validated	26921:Map4k4	127	unspecified	snp
1:40006650-SNV	1	40006650	?	T	C	Map4k4	intron_variant	intron	Other	NM_001252200	19	NM_001252200:c.2109-21T>C	?	intron_variant	Other	0	1	1	T/C	rs47170600	Is Validated	26921:Map4k4	127	unspecified	snp
1:40006840-SNV	1	40006840	?	T	C	Map4k4	intron_variant	intron	Other	NM_001252200	19	NM_001252200:c.2260+18T>C	?	intron_variant	Other	0	1	1	T/C	rs49182190	Is Validated	26921:Map4k4	127	unspecified	snp
1:40007400-SNV	1	40007400	?	C	G	Map4k4	intron_variant	intron	Other	NM_001252200	20	NM_001252200:c.2261-33C>G	?	intron_variant	Other	0	1	1	C/G	rs51802909	Is Validated	26921:Map4k4	128	unspecified	snp
1:40008250-SNV	1	40008250	?	C	T	Map4k4	intron_variant	intron	Other	NM_001252200	21	NM_001252200:c.2359-81C>T	?	intron_variant	Other	0	1	1	C/T	rs212585410	?	26921:Map4k4	137	unspecified	snp
1:40008254-SNV	1	40008254	?	T	C	Map4k4	intron_variant	intron	Other	NM_001252200	21	NM_001252200:c.2359-77T>C	?	intron_variant	Other	0	1	1	T/C	rs235918263	?	26921:Map4k4	137	unspecified	snp
1:40009813-SNV	1	40009813	?	A	G	Map4k4	synonymous_variant	exon	Other	NM_001252200	22	NM_001252200:c.2493A>G	p.Glu831=	synonymous_variant	Other	0	1	1	A/G	rs243825486	?	26921:Map4k4	137	unspecified	snp
1:40010510-SNV	1	40010510	?	A	G	Map4k4	intron_variant	intron	Other	NM_001252200	23	NM_001252200:c.2544-47A>G	?	intron_variant	Other	0	1	1	A/G	rs45661992	Is Validated	26921:Map4k4	127	unspecified	snp
1:40014239-SNV	1	40014239	?	T	C	Map4k4	intron_variant	intron	Other	NM_001252200	24	NM_001252200:c.2782+16T>C	?	intron_variant	Other	0	1	1	T/C	rs46643347	Is Validated	26921:Map4k4	127	unspecified	snp
1:40022854-SNV	1	40022854	?	T	C	Map4k4	synonymous_variant	exon	Other	NM_001252200	29	NM_001252200:c.3483T>C	p.His1161=	synonymous_variant	Other	0	1	1	T/C	rs49496638	Is Validated	26921:Map4k4	127	unspecified	snp
1:40023542-SNV	1	40023542	?	A	T	Map4k4	intron_variant	intron	Other	NM_001252200	30	NM_001252200:c.3643+23A>T	?	intron_variant	Other	0	1	1	A/T	rs51273320	Is Validated	26921:Map4k4	128	unspecified	snp
1:40327448-SNV	1	40327448	?	G	C	Il1rl2	synonymous_variant	exon	Other	NM_133193	3	NM_133193:c.141G>C	p.Pro47=	synonymous_variant	Other	0	1	1	G/C	rs265125313	Is Validated	107527:Il1rl2	137	unspecified	snp
1:40351852-SNV	1	40351852	?	G	A	Il1rl2	synonymous_variant	exon	Other	NM_133193	8	NM_133193:c.954G>A	p.Thr318=	synonymous_variant	Other	0	1	1	G/A	rs31420223	Is Validated	107527:Il1rl2	125	unspecified	snp
1:40363196-SNV	1	40363196	?	G	A	Il1rl2	synonymous_variant	exon	Other	NM_133193	10	NM_133193:c.1149G>A	p.Glu383=	synonymous_variant	Other	0	1	1	G/A	rs237609121	Is Validated	107527:Il1rl2	137	unspecified	snp
1:40363319-SNV	1	40363319	?	A	G	Il1rl2	synonymous_variant	exon	Other	NM_133193	10	NM_133193:c.1272A>G	p.Leu424=	synonymous_variant	Other	0	1	1	A/G	rs49949584	Is Validated	107527:Il1rl2	127	unspecified	snp
1:40363367-SNV	1	40363367	?	A	G	Il1rl2	intron_variant	intron	Other	NM_133193	10	NM_133193:c.1306+14A>G	?	intron_variant	Other	0	1	1	A/G	rs50887857	Is Validated	107527:Il1rl2	127	unspecified	snp
1:40365265-SNV	1	40365265	?	A	G	Il1rl2	synonymous_variant	exon	Other	NM_133193	11	NM_133193:c.1545A>G	p.Gln515=	synonymous_variant	Other	0	1	1	A/G	rs51430096	Is Validated	107527:Il1rl2	128	unspecified	snp
1:40365288-SNV	1	40365288	?	A	G	Il1rl2	missense_variant	exon	Missense	NM_133193	11	NM_133193:c.1568A>G	p.Gln523Arg	missense_variant	Missense	0	1	1	A/G	rs50366944	Is Validated	107527:Il1rl2	127	unspecified	snp
1:40365377-SNV	1	40365377	?	C	T	Il1rl2	synonymous_variant	exon	Other	NM_133193	11	NM_133193:c.1657C>T	p.Leu553=	synonymous_variant	Other	0	1	1	C/T	rs47598781	Is Validated	107527:Il1rl2	127	unspecified	snp
1:40365387-SNV	1	40365387	?	T	A	Il1rl2	missense_variant	exon	Missense	NM_133193	11	NM_133193:c.1667T>A	p.Ile556Lys	missense_variant	Missense	0	1	1	T/A	rs47756243	Is Validated	107527:Il1rl2	127	unspecified	snp
1:40365394-SNV	1	40365394	?	C	T	Il1rl2	synonymous_variant	exon	Other	NM_133193	11	NM_133193:c.1674C>T	p.Cys558=	synonymous_variant	Other	0	1	1	C/T	rs46369193	Is Validated	107527:Il1rl2	127	unspecified	snp
1:40442577-SNV	1	40442577	?	G	C	Il1rl1	intron_variant	intron	Other	NM_001025602	4	NM_001025602:c.466-22G>C	?	intron_variant	Other	0	1	1	G/C	rs108709747	Is Validated	17082:Il1rl1	132	unspecified	snp
1:40442708-SNV	1	40442708	?	C	T	Il1rl1	missense_variant	exon	Missense	NM_001025602	4	NM_001025602:c.575C>T	p.Ala192Val	missense_variant	Missense	0	1	1	C/T	rs51401641	Is Validated	17082:Il1rl1	128	unspecified	snp
1:40442736-SNV	1	40442736	?	G	C	Il1rl1	synonymous_variant	exon	Other	NM_001025602	4	NM_001025602:c.603G>C	p.Thr201=	synonymous_variant	Other	0	1	1	G/C	rs50824449	Is Validated	17082:Il1rl1	127	unspecified	snp
1:40446656-SNV	1	40446656	?	G	A	Il1rl1	synonymous_variant	exon	Other	NM_001025602	7	NM_001025602:c.966G>A	p.Arg322=	synonymous_variant	Other	0	1	1	G/A	rs46274616	Is Validated	17082:Il1rl1	127	unspecified	snp
1:40580808-SNV	1	40580808	?	C	T	Slc9a4	intron_variant	intron	Other	NM_177084	1	NM_177084:c.256+37C>T	?	intron_variant	Other	0	1	1	C/T	rs49967458	Is Validated	102639500:LOC102639500|110895:Slc9a4	127	unspecified	snp
1:40584004-SNV	1	40584004	?	T	C	Slc9a4	synonymous_variant	exon	Other	NM_177084	2	NM_177084:c.402T>C	p.Leu134=	synonymous_variant	Other	0	1	1	T/C	rs46995028	Is Validated	110895:Slc9a4	127	unspecified	snp
1:40584310-SNV	1	40584310	?	T	C	Slc9a4	synonymous_variant	exon	Other	NM_177084	2	NM_177084:c.708T>C	p.Asp236=	synonymous_variant	Other	0	1	1	T/C	rs50827254	Is Validated	110895:Slc9a4	127	unspecified	snp
1:40761863-SNV	1	40761863	?	T	C	Slc9a2	intron_variant	intron	Other	NM_001033289	8	NM_001033289:c.1590-38T>C	?	intron_variant	Other	0	1	1	?	?	?	?	?	?	?
1:40784560-SNV	1	40784560	?	T	C	Mfsd9	intron_variant	intron	Other	NM_172499	4	NM_172499:c.268-54A>G	?	intron_variant	Other	0	1	1	T/C	rs220506853	Is Validated	211798:Mfsd9	137	unspecified	snp
1:40787485-SNV	1	40787485	?	A	T	Mfsd9	intron_variant	intron	Other	NM_172499	2	NM_172499:c.223+45T>A	?	intron_variant	Other	0	1	1	A/T	rs238296669	Is Validated	211798:Mfsd9	137	unspecified	snp
1:40787489-SNV	1	40787489	?	A	G	Mfsd9	intron_variant	intron	Other	NM_172499	2	NM_172499:c.223+41T>C	?	intron_variant	Other	0	1	1	A/G	rs261378580	Is Validated	211798:Mfsd9	137	unspecified	snp
1:40787499-SNV	1	40787499	?	C	T	Mfsd9	intron_variant	intron	Other	NM_172499	2	NM_172499:c.223+31G>A	?	intron_variant	Other	0	1	1	C/T	rs220135951	Is Validated	211798:Mfsd9	137	unspecified	snp
1:40787552-SNV	1	40787552	?	A	G	Mfsd9	synonymous_variant	exon	Other	NM_172499	2	NM_172499:c.201T>C	p.Ser67=	synonymous_variant	Other	0	1	1	A/G	rs250885742	Is Validated	211798:Mfsd9	137	unspecified	snp
1:40787561-SNV	1	40787561	?	G	A	Mfsd9	synonymous_variant	exon	Other	NM_172499	2	NM_172499:c.192C>T	p.Leu64=	synonymous_variant	Other	0	1	1	G/A	rs263883037	Is Validated	211798:Mfsd9	137	unspecified	snp
1:40790450-SNV	1	40790450	?	T	C	Mfsd9	intron_variant	intron	Other	NM_172499	1	NM_172499:c.135+35A>G	?	intron_variant	Other	0	1	1	T/C	rs238834915	Is Validated	211798:Mfsd9	137	unspecified	snp
1:40805767-SNV	1	40805767	?	C	T	Tmem182	synonymous_variant	exon	Other	NM_001081198	1	NM_001081198:c.12C>T	p.Asn4=	synonymous_variant	Other	0	1	1	C/T	rs50061532	Is Validated	381339:Tmem182	127	unspecified	snp
1:40807588-SNV	1	40807588	?	G	A	Tmem182	intron_variant	intron	Other	NM_001081198	3	NM_001081198:c.233-34G>A	?	intron_variant	Other	0	1	1	G/A	rs32713361	Is Validated	381339:Tmem182	125	unspecified	snp
1:42851378-SNV	1	42851378	?	G	A	Mrps9	synonymous_variant	exon	Other	NM_023514	1	NM_023514:c.87G>A	p.Gly29=	synonymous_variant	Other	0	1	1	G/A	rs265470570	Is Validated	69527:Mrps9	137	unspecified	snp
1:42952891-SNV	1	42952891	?	T	G	Gpr45	5_prime_UTR_variant	UTR5	Other	NM_053107	1	NM_053107:c.-590T>G	?	5_prime_UTR_variant	Other	0	1	1	T/G	rs244667262	?	93690:Gpr45	137	unspecified	snp
1:43030073-SNV	1	43030073	?	T	C	Gpr45	intron_variant	intron	Other	NM_053107	2	NM_053107:c.-247-1879T>C	?	intron_variant	Other	0	1	1	T/C	rs33859626	Is Validated	93690:Gpr45	125	unspecified	snp
1:43033492-Ins	1	43033492	?	-	TC	Gpr45	3_prime_UTR_variant	UTR3	Other	NM_053107	2	NM_053107:c.*184_*185dupTC	?	3_prime_UTR_variant	Other	2	0	2	?	?	?	?	?	?	?
1:43033559-SNV	1	43033559	?	A	G	Gpr45	3_prime_UTR_variant	UTR3	Other	NM_053107	2	NM_053107:c.*239A>G	?	3_prime_UTR_variant	Other	0	1	1	A/G	rs31711511	Is Validated	93690:Gpr45	125	unspecified	snp
1:43049865-SNV	1	43049865	?	G	A	Tgfbrap1	intron_variant	intron	Other	NM_001013025	13	NM_001013025:c.2407-30C>T	?	intron_variant	Other	0	1	1	G/A	rs48883346	Is Validated	73122:Tgfbrap1	127	unspecified	snp
1:43051696-SNV	1	43051696	?	C	A	Tgfbrap1	synonymous_variant	exon	Other	NM_001013025	12	NM_001013025:c.2268G>T	p.Leu756=	synonymous_variant	Other	0	1	1	C/A	rs32622565	Is Validated	73122:Tgfbrap1	125	unspecified	snp
1:43056784-Ins	1	43056784	?	-	A	Tgfbrap1	intron_variant	intron	Other	NM_001013025	9	NM_001013025:c.1522-29dupT	?	intron_variant	Other	1	0	1	?	?	?	?	?	?	?
1:43060001-SNV	1	43060001	?	T	C	Tgfbrap1	missense_variant	exon	Missense	NM_001013025	7	NM_001013025:c.1342A>G	p.Ile448Val	missense_variant	Missense	0	1	1	T/C	rs48500679	Is Validated	73122:Tgfbrap1	127	unspecified	snp
1:43060176-SNV	1	43060176	?	A	G	Tgfbrap1	synonymous_variant	exon	Other	NM_001013025	7	NM_001013025:c.1167T>C	p.Phe389=	synonymous_variant	Other	0	1	1	A/G	rs32706503	Is Validated	73122:Tgfbrap1	125	unspecified	snp
1:43075405-SNV	1	43075405	?	A	G	Tgfbrap1	synonymous_variant	exon	Other	NM_001013025	3	NM_001013025:c.534T>C	p.Tyr178=	synonymous_variant	Other	0	1	1	A/G	rs47741233	Is Validated	73122:Tgfbrap1	127	unspecified	snp
1:43075795-SNV	1	43075795	?	A	G	Tgfbrap1	synonymous_variant	exon	Other	NM_001013025	3	NM_001013025:c.144T>C	p.His48=	synonymous_variant	Other	0	1	1	A/G	rs48134751	Is Validated	73122:Tgfbrap1	127	unspecified	snp
1:43075969-Ins	1	43075969	?	-	AG	Tgfbrap1	intron_variant	intron	Other	NM_001013025	3	NM_001013025:c.-14-18_-14-17dupCT	?	intron_variant	Other	2	0	2	?	?	?	?	?	?	?
1:43098793-SNV	1	43098793	?	T	C	AI597479	synonymous_variant	exon	Other	NM_133818	1	NM_133818:c.30T>C	p.Cys10=	synonymous_variant	Other	0	1	1	T/C	rs31407788	Is Validated	73122:Tgfbrap1|98404:AI597479	125	unspecified	snp
1:43100886-Del	1	43100886	?	T	-	AI597479	intron_variant	intron	Other	NM_133818	2	NM_133818:c.266+13delT	?	intron_variant	Other	-1	1	0	?	?	?	?	?	?	?
1:43111264-SNV	1	43111264	?	T	C	AI597479	missense_variant	exon	Missense	NM_133818	3	NM_133818:c.533T>C	p.Met178Thr	missense_variant	Missense	0	1	1	T/C	rs13475837	Is Validated	98404:AI597479	121	unspecified	snp
1:43462142-SNV	1	43462142	?	C	G	Nck2	intron_variant	intron	Other	NM_010879	1	NM_010879:c.-180+16115C>G	?	intron_variant	Other	0	1	1	?	?	?	?	?	?	?
1:43462145-SNV	1	43462145	?	T	G	Nck2	intron_variant	intron	Other	NM_010879	1	NM_010879:c.-180+16118T>G	?	intron_variant	Other	0	1	1	?	?	?	?	?	?	?
1:43462196-SNV	1	43462196	?	T	C	Nck2	intron_variant	intron	Other	NM_010879	1	NM_010879:c.-180+16169T>C	?	intron_variant	Other	0	1	1	T/C	rs49947225	Is Validated	17974:Nck2	127	unspecified	snp
1:43554136-SNV	1	43554136	?	G	A	Nck2	missense_variant	exon	Missense	NM_010879	4	NM_010879:c.502G>A	p.Glu168Lys	missense_variant	Missense	0	1	1	?	?	?	?	?	?	?
1:43737173-Del	1	43737173	?	TTTCTG	-	1500015O10Rik	splice_region_variant	intron	Other	NM_024283	2	NM_024283:c.80-8_80-3delTTCTGT	?	splice_region_variant	Other	-6	6	0	TTTCTG/-	rs386888064	?	78896:1500015O10Rik	138	unspecified	in-del
1:43742395-SNV	1	43742395	?	A	G	1500015O10Rik	missense_variant	exon	Missense	NM_024283	4	NM_024283:c.436A>G	p.Asn146Asp	missense_variant	Missense	0	1	1	A/G	rs13459182	Is Validated	102632685:LOC102632685|78896:1500015O10Rik	121	unspecified	snp
1:43771658-SNV	1	43771658	?	A	G	Uxs1	intron_variant	intron	Other	NM_026430	9	NM_026430:c.744+23T>C	?	intron_variant	Other	0	1	1	A/G	rs31996740	Is Validated	67883:Uxs1	125	unspecified	snp
1:44087999-SNV	1	44087999	?	C	T	Tex30	synonymous_variant	exon	Other	NM_029368	7	NM_029368:c.348G>A	p.Glu116=	synonymous_variant	Other	0	1	1	C/T	rs13475840	Is Validated	75623:Tex30	121	unspecified	snp
1:44088414-Ins	1	44088414	?	-	G	Tex30	intron_variant	intron	Other	NM_029368	6	NM_029368:c.298+62_298+63insC	?	intron_variant	Other	1	0	1	-/G	rs223228723	?	75623:Tex30	137	unspecified	in-del
1:44099914-SNV	1	44099914	?	G	T	Tex30	5_prime_UTR_variant	UTR5	Other	NM_029368	4	NM_029368:c.-52C>A	?	5_prime_UTR_variant	Other	0	1	1	G/T	rs251570158	?	75623:Tex30	137	unspecified	snp
1:44110759-SNV	1	44110759	?	C	T	Kdelc1	synonymous_variant	exon	Other	NM_023645	7	NM_023645:c.1269G>A	p.Lys423=	synonymous_variant	Other	0	1	1	C/T	rs32439757	Is Validated	72050:Kdelc1	125	unspecified	snp
1:44112600-SNV	1	44112600	?	G	C	Kdelc1	intron_variant	intron	Other	NM_023645	6	NM_023645:c.1083+45C>G	?	intron_variant	Other	0	1	1	G/C	rs3666428	Is Validated	72050:Kdelc1	107	unspecified	snp
1:44112687-SNV	1	44112687	?	A	G	Kdelc1	synonymous_variant	exon	Other	NM_023645	6	NM_023645:c.1041T>C	p.Tyr347=	synonymous_variant	Other	0	1	1	A/G	rs3666600	Is Validated	72050:Kdelc1	107	unspecified	snp
1:44127675-SNV	1	44127675	?	G	A	Bivm	synonymous_variant	exon	Other	NM_144558	3	NM_144558:c.513G>A	p.Ser171=	synonymous_variant	Other	0	1	1	G/A	rs31138124	Is Validated	246229:Bivm	125	unspecified	snp
1:44136944-SNV	1	44136944	?	C	T	Bivm	intron_variant	intron	Other	NM_144558	7	NM_144558:c.899-40C>T	?	intron_variant	Other	0	1	1	C/T	rs33493811	Is Validated	246229:Bivm	125	unspecified	snp
1:44138557-SNV	1	44138557	?	T	C	Bivm	intron_variant	intron	Other	NM_144558	8	NM_144558:c.1032-16T>C	?	intron_variant	Other	0	1	1	T/C	rs33497120	Is Validated	246229:Bivm	125	unspecified	snp
1:44158274-SNV	1	44158274	?	A	T	Ercc5	intron_variant	intron	Other	NM_011729	3	NM_011729:c.380+15A>T	?	intron_variant	Other	0	1	1	A/T	rs33493067	Is Validated	22592:Ercc5	125	unspecified	snp
1:44158282-SNV	1	44158282	?	T	C	Ercc5	intron_variant	intron	Other	NM_011729	3	NM_011729:c.380+23T>C	?	intron_variant	Other	0	1	1	T/C	rs33493070	Is Validated	22592:Ercc5	125	unspecified	snp
1:44158882-SNV	1	44158882	?	A	G	Ercc5	missense_variant	exon	Missense	NM_011729	4	NM_011729:c.458A>G	p.Glu153Gly	missense_variant	Missense	0	1	1	A/G	rs33496779	Is Validated	22592:Ercc5	125	unspecified	snp
1:44161767-SNV	1	44161767	?	G	A	Ercc5	intron_variant	intron	Other	NM_011729	6	NM_011729:c.529-43G>A	?	intron_variant	Other	0	1	1	G/A	rs33499164	Is Validated	22592:Ercc5	125	unspecified	snp
1:44161805-SNV	1	44161805	?	T	C	Ercc5	splice_region_variant	intron	Other	NM_011729	6	NM_011729:c.529-5T>C	?	splice_region_variant	Other	0	1	1	T/C	rs32358965	Is Validated	22592:Ercc5	125	unspecified	snp
1:44166858-SNV	1	44166858	?	C	T	Ercc5	synonymous_variant	exon	Other	NM_011729	8	NM_011729:c.930C>T	p.Ser310=	synonymous_variant	Other	0	1	1	C/T	rs8253435	RS orientation is reversed,Is Validated	22592:Ercc5	118	unspecified	snp
1:44166921-SNV	1	44166921	?	G	A	Ercc5	synonymous_variant	exon	Other	NM_011729	8	NM_011729:c.993G>A	p.Pro331=	synonymous_variant	Other	0	1	1	G/A	rs33496232	Is Validated	22592:Ercc5	125	unspecified	snp
1:44167031-SNV	1	44167031	?	A	C	Ercc5	missense_variant	exon	Missense	NM_011729	8	NM_011729:c.1103A>C	p.Gln368Pro	missense_variant	Missense	0	1	1	A/C	rs8253430	RS orientation is reversed,Is Validated	22592:Ercc5	118	unspecified	snp
1:44167090-SNV	1	44167090	?	T	C	Ercc5	missense_variant	exon	Missense	NM_011729	8	NM_011729:c.1162T>C	p.Cys388Arg	missense_variant	Missense	0	1	1	T/C	rs8253429	RS orientation is reversed,Is Validated	22592:Ercc5	118	unspecified	snp
1:44167183-SNV	1	44167183	?	G	A	Ercc5	missense_variant	exon	Missense	NM_011729	8	NM_011729:c.1255G>A	p.Gly419Arg	missense_variant	Missense	0	1	1	G/A	rs8253410	Is Validated	22592:Ercc5	118	unspecified	snp
1:44167233-SNV	1	44167233	?	C	T	Ercc5	synonymous_variant	exon	Other	NM_011729	8	NM_011729:c.1305C>T	p.Gly435=	synonymous_variant	Other	0	1	1	C/T	rs8253411	Is Validated	22592:Ercc5	118	unspecified	snp
1:44167257-SNV	1	44167257	?	C	T	Ercc5	synonymous_variant	exon	Other	NM_011729	8	NM_011729:c.1329C>T	p.Leu443=	synonymous_variant	Other	0	1	1	C/T	rs8253412	Is Validated	22592:Ercc5	118	unspecified	snp
1:44167265-SNV	1	44167265	?	G	C	Ercc5	missense_variant	exon	Missense	NM_011729	8	NM_011729:c.1337G>C	p.Ser446Thr	missense_variant	Missense	0	1	1	G/C	rs8253413	Is Validated	22592:Ercc5	118	unspecified	snp
1:44167314-SNV	1	44167314	?	A	G	Ercc5	synonymous_variant	exon	Other	NM_011729	8	NM_011729:c.1386A>G	p.Gly462=	synonymous_variant	Other	0	1	1	A/G	rs579035483	?	22592:Ercc5	142	unspecified	snp
1:44167341-SNV	1	44167341	?	A	T	Ercc5	synonymous_variant	exon	Other	NM_011729	8	NM_011729:c.1413A>T	p.Thr471=	synonymous_variant	Other	0	1	1	A/T	rs8253416	Is Validated	22592:Ercc5	118	unspecified	snp
1:44167390-SNV	1	44167390	?	C	A	Ercc5	missense_variant	exon	Missense	NM_011729	8	NM_011729:c.1462C>A	p.Arg488Ser	missense_variant	Missense	0	1	1	C/A	rs8253417	Is Validated	22592:Ercc5	118	unspecified	snp
1:44167395-SNV	1	44167395	?	C	T	Ercc5	synonymous_variant	exon	Other	NM_011729	8	NM_011729:c.1467C>T	p.Ala489=	synonymous_variant	Other	0	1	1	C/T	rs8253418	Is Validated	22592:Ercc5	118	unspecified	snp
1:44167533-SNV	1	44167533	?	G	A	Ercc5	synonymous_variant	exon	Other	NM_011729	8	NM_011729:c.1605G>A	p.Pro535=	synonymous_variant	Other	0	1	1	G/A	rs8253421	Is Validated	22592:Ercc5	118	unspecified	snp
1:44167561-SNV	1	44167561	?	A	T	Ercc5	missense_variant	exon	Missense	NM_011729	8	NM_011729:c.1633A>T	p.Ile545Leu	missense_variant	Missense	0	1	1	A/T	rs8253423	Is Validated	22592:Ercc5	118	unspecified	snp
1:44167616-SNV	1	44167616	?	C	G	Ercc5	missense_variant	exon	Missense	NM_011729	8	NM_011729:c.1688C>G	p.Thr563Ser	missense_variant	Missense	0	1	1	C/G	rs8253427	Is Validated	22592:Ercc5	118	unspecified	snp
1:44173396-SNV	1	44173396	?	C	T	Ercc5	synonymous_variant	exon	Other	NM_011729	9	NM_011729:c.2013C>T	p.Ser671=	synonymous_variant	Other	0	1	1	C/T	rs31837909	Is Validated	22592:Ercc5	125	unspecified	snp
1:44173446-SNV	1	44173446	?	C	T	Ercc5	missense_variant	exon	Missense	NM_011729	9	NM_011729:c.2063C>T	p.Thr688Ile	missense_variant	Missense	0	1	1	C/T	rs31760192	Is Validated	22592:Ercc5	125	unspecified	snp
1:44174066-SNV	1	44174066	?	C	T	Ercc5	intron_variant	intron	Other	NM_011729	10	NM_011729:c.2316+35C>T	?	intron_variant	Other	0	1	1	C/T	rs32520279	Is Validated	22592:Ercc5	125	unspecified	snp
1:44174385-Ins	1	44174385	?	-	AG	Ercc5	intron_variant	intron	Other	NM_011729	11	NM_011729:c.2530+10_2530+11dupAG	?	intron_variant	Other	2	0	2	-/AG	rs255354653	?	22592:Ercc5	137	unspecified	in-del
1:44175793-Del	1	44175793	?	TA	-	Ercc5	intron_variant	intron	Other	NM_011729	12	NM_011729:c.2531-31_2531-30delAT	?	intron_variant	Other	-2	2	0	TA/-	rs233333477	?	22592:Ercc5	137	unspecified	in-del
1:44178285-SNV	1	44178285	?	G	T	Ercc5	synonymous_variant	exon	Other	NM_011729	13	NM_011729:c.2787G>T	p.Pro929=	synonymous_variant	Other	0	1	1	G/T	rs241984156	?	22592:Ercc5	137	unspecified	snp
1:44180613-SNV	1	44180613	?	A	G	Ercc5	missense_variant	exon	Missense	NM_011729	15	NM_011729:c.3044A>G	p.Asn1015Ser	missense_variant	Missense	0	1	1	A/G	rs8253436	Is Validated	22592:Ercc5	118	unspecified	snp
1:44180632-SNV	1	44180632	?	A	G	Ercc5	missense_variant	exon	Missense	NM_011729	15	NM_011729:c.3063A>G	p.Ile1021Met	missense_variant	Missense	0	1	1	A/G	rs8253437	Is Validated	22592:Ercc5	118	unspecified	snp
1:44180764-SNV	1	44180764	?	A	G	Ercc5	synonymous_variant	exon	Other	NM_011729	15	NM_011729:c.3195A>G	p.Arg1065=	synonymous_variant	Other	0	1	1	A/G	rs8253438	Is Validated	22592:Ercc5	118	unspecified	snp
1:44180897-SNV	1	44180897	?	A	G	Ercc5	missense_variant	exon	Missense	NM_011729	15	NM_011729:c.3328A>G	p.Ser1110Gly	missense_variant	Missense	0	1	1	A/G	rs31555041	Is Validated	22592:Ercc5	125	unspecified	snp
1:44180930-SNV	1	44180930	?	C	T	Ercc5	missense_variant	exon	Missense	NM_011729	15	NM_011729:c.3361C>T	p.Pro1121Ser	missense_variant	Missense	0	1	1	C/T	rs32670918	Is Validated	22592:Ercc5	125	unspecified	snp
1:44180974-SNV	1	44180974	?	C	T	Ercc5	synonymous_variant	exon	Other	NM_011729	15	NM_011729:c.3405C>T	p.Ser1135=	synonymous_variant	Other	0	1	1	C/T	rs31949113	Is Validated	22592:Ercc5	125	unspecified	snp
1:44180982-SNV	1	44180982	?	A	G	Ercc5	missense_variant	exon	Missense	NM_011729	15	NM_011729:c.3413A>G	p.Asp1138Gly	missense_variant	Missense	0	1	1	A/G	rs31350624	Is Validated	22592:Ercc5	125	unspecified	snp
1:44180994-SNV	1	44180994	?	C	T	Ercc5	missense_variant	exon	Missense	NM_011729	15	NM_011729:c.3425C>T	p.Ala1142Val	missense_variant	Missense	0	1	1	C/T	rs217935608	?	22592:Ercc5	137	unspecified	snp
1:44206329-SNV	1	44206329	?	C	T	Mettl21e	3_prime_UTR_variant	UTR3	Other	NM_207281	5	NM_207281:c.*21G>A	?	3_prime_UTR_variant	Other	0	1	1	C/T	rs33502806	Is Validated	403183:Mettl21e	125	unspecified	snp
1:44206383-SNV	1	44206383	?	G	A	Mettl21e	synonymous_variant	exon	Other	NM_207281	5	NM_207281:c.702C>T	p.Tyr234=	synonymous_variant	Other	0	1	1	G/A	rs31529402	Is Validated	403183:Mettl21e	125	unspecified	snp
1:44206431-SNV	1	44206431	?	A	G	Mettl21e	synonymous_variant	exon	Other	NM_207281	5	NM_207281:c.654T>C	p.Phe218=	synonymous_variant	Other	0	1	1	A/G	rs33503710	Is Validated	403183:Mettl21e	125	unspecified	snp
1:44206560-SNV	1	44206560	?	G	A	Mettl21e	synonymous_variant	exon	Other	NM_207281	5	NM_207281:c.525C>T	p.Ala175=	synonymous_variant	Other	0	1	1	G/A	rs33504486	Is Validated	403183:Mettl21e	125	unspecified	snp
1:44206569-SNV	1	44206569	?	A	T	Mettl21e	synonymous_variant	exon	Other	NM_207281	5	NM_207281:c.516T>A	p.Val172=	synonymous_variant	Other	0	1	1	A/T	rs50326928	Is Validated	403183:Mettl21e	127	unspecified	snp
1:44210072-SNV	1	44210072	?	G	C	Mettl21e	intron_variant	intron	Other	NM_207281	4	NM_207281:c.331+92C>G	?	intron_variant	Other	0	1	1	G/C	rs33505897	Is Validated	403183:Mettl21e	125	unspecified	snp
1:44210150-SNV	1	44210150	?	G	A	Mettl21e	intron_variant	intron	Other	NM_207281	4	NM_207281:c.331+14C>T	?	intron_variant	Other	0	1	1	G/A	rs33505900	Is Validated	403183:Mettl21e	125	unspecified	snp
1:44218098-SNV	1	44218098	?	G	C	Mettl21e	intron_variant	intron	Other	NM_207281	2	NM_207281:c.46+13C>G	?	intron_variant	Other	0	1	1	G/C	rs32726506	Is Validated	403183:Mettl21e	125	unspecified	snp
1:44689179-SNV	1	44689179	?	C	T	Gulp1	5_prime_UTR_variant	UTR5	Other	NM_028450	2	NM_028450:c.-9C>T	?	5_prime_UTR_variant	Other	0	1	1	C/T	rs37375997	Is Validated	70676:Gulp1	126	unspecified	snp
1:44689233-SNV	1	44689233	?	A	C	Gulp1	intron_variant	intron	Other	NM_028450	2	NM_028450:c.28+18A>C	?	intron_variant	Other	0	1	1	A/C	rs38448884	Is Validated	70676:Gulp1	126	unspecified	snp
1:44708686-SNV	1	44708686	?	G	A	Gulp1	splice_region_variant	intron	Other	NM_028450	3	NM_028450:c.90+8G>A	?	splice_region_variant	Other	0	1	1	G/A	rs32146299	Is Validated	70676:Gulp1	125	unspecified	snp
1:44744536-SNV	1	44744536	?	G	A	4930521E06Rik,Gulp1	synonymous_variant	exon	Other	NR_040602,NM_028450	2,4	NR_040602:n.19-300C>T,NM_028450:c.153G>A	?,p.Arg51=	intron_variant,synonymous_variant	Other,Other	0	1	1	G/A	rs32780749	Is Validated	70676:Gulp1|75066:4930521E06Rik	125	unspecified	snp
1:44773240-SNV	1	44773240	?	T	G	Gulp1	intron_variant	intron	Other	NM_028450	7	NM_028450:c.400-31T>G	?	intron_variant	Other	0	1	1	T/G	rs36486024	Is Validated	70676:Gulp1	126	unspecified	snp
1:44794913-Ins	1	44794913	?	-	ATT	Gulp1	intron_variant	intron	Other	NM_028450	11	NM_028450:c.844-37_844-36insTTA	?	intron_variant	Other	3	0	3	-/ATT	rs387823873	?	70676:Gulp1	138	unspecified	in-del
1:45325855-SNV	1	45325855	?	G	A	Col3a1	synonymous_variant	exon	Other	NM_009930	7	NM_009930:c.630G>A	p.Pro210=	synonymous_variant	Other	0	1	1	G/A	rs31672487	Is Validated	12825:Col3a1	125	unspecified	snp
1:45327769-SNV	1	45327769	?	C	T	Col3a1	intron_variant	intron	Other	NM_009930	10	NM_009930:c.742-41C>T	?	intron_variant	Other	0	1	1	C/T	rs33518269	Is Validated	12825:Col3a1	125	unspecified	snp
1:45328841-SNV	1	45328841	?	C	T	Col3a1	intron_variant	intron	Other	NM_009930	12	NM_009930:c.850-36C>T	?	intron_variant	Other	0	1	1	C/T	rs33521575	Is Validated	12825:Col3a1	125	unspecified	snp
1:45330543-SNV	1	45330543	?	C	T	Col3a1	intron_variant	intron	Other	NM_009930	15	NM_009930:c.994-12C>T	?	intron_variant	Other	0	1	1	C/T	rs33525072	Is Validated	12825:Col3a1	125	unspecified	snp
1:45331081-SNV	1	45331081	?	T	G	Col3a1	intron_variant	intron	Other	NM_009930	16	NM_009930:c.1048-25T>G	?	intron_variant	Other	0	1	1	T/G	rs214127622	?	12825:Col3a1	137	unspecified	snp
1:45331096-SNV	1	45331096	?	G	T	Col3a1	intron_variant	intron	Other	NM_009930	16	NM_009930:c.1048-10G>T	?	intron_variant	Other	0	1	1	G/T	rs238678490	?	12825:Col3a1	137	unspecified	snp
1:45331511-SNV	1	45331511	?	T	G	Col3a1	splice_region_variant	intron	Other	NM_009930	17	NM_009930:c.1147-6T>G	?	splice_region_variant	Other	0	1	1	T/G	rs33523011	Is Validated	12825:Col3a1	125	unspecified	snp
1:45331594-SNV	1	45331594	?	T	C	Col3a1	intron_variant	intron	Other	NM_009930	17	NM_009930:c.1191+33T>C	?	intron_variant	Other	0	1	1	T/C	rs222564440	?	12825:Col3a1	137	unspecified	snp
1:45331784-SNV	1	45331784	?	C	T	Col3a1	splice_region_variant	intron	Other	NM_009930	18	NM_009930:c.1290+8C>T	?	splice_region_variant	Other	0	1	1	C/T	rs33523849	Is Validated	12825:Col3a1	125	unspecified	snp
1:45332912-SNV	1	45332912	?	A	G	Col3a1	intron_variant	intron	Other	NM_009930	21	NM_009930:c.1453-53A>G	?	intron_variant	Other	0	1	1	A/G	rs244346311	?	12825:Col3a1	137	unspecified	snp
1:45333041-SNV	1	45333041	?	T	G	Col3a1	intron_variant	intron	Other	NM_009930	21	NM_009930:c.1506+23T>G	?	intron_variant	Other	0	1	1	T/G	rs33525623	Is Validated	12825:Col3a1	125	unspecified	snp
1:45334534-SNV	1	45334534	?	G	A	Col3a1	intron_variant	intron	Other	NM_009930	25	NM_009930:c.1759-63G>A	?	intron_variant	Other	0	1	1	G/A	rs33528809	Is Validated	12825:Col3a1	125	unspecified	snp
1:45334752-SNV	1	45334752	?	C	T	Col3a1	intron_variant	intron	Other	NM_009930	26	NM_009930:c.1813-9C>T	?	intron_variant	Other	0	1	1	C/T	rs33529655	Is Validated	12825:Col3a1	125	unspecified	snp
1:45335076-SNV	1	45335076	?	T	A	Col3a1	intron_variant	intron	Other	NM_009930	27	NM_009930:c.1867-59T>A	?	intron_variant	Other	0	1	1	T/A	rs33530447	Is Validated	12825:Col3a1	125	unspecified	snp
1:45336683-SNV	1	45336683	?	T	G	Col3a1	synonymous_variant	exon	Other	NM_009930	29	NM_009930:c.1998T>G	p.Ala666=	synonymous_variant	Other	0	1	1	T/G	rs33521322	Is Validated	12825:Col3a1	125	unspecified	snp
1:45337297-SNV	1	45337297	?	T	C	Col3a1	synonymous_variant	exon	Other	NM_009930	30	NM_009930:c.2076T>C	p.Gly692=	synonymous_variant	Other	0	1	1	T/C	rs13474957	Is Validated	12825:Col3a1	121	unspecified	snp
1:45337953-SNV	1	45337953	?	C	G	Col3a1	splice_region_variant	intron	Other	NM_009930	32	NM_009930:c.2227-5C>G	?	splice_region_variant	Other	0	1	1	C/G	rs258460917	?	12825:Col3a1	137	unspecified	snp
1:45338519-SNV	1	45338519	?	T	A	Col3a1	intron_variant	intron	Other	NM_009930	33	NM_009930:c.2281-55T>A	?	intron_variant	Other	0	1	1	T/A	rs220974824	?	12825:Col3a1	137	unspecified	snp
1:45338533-SNV	1	45338533	?	T	G	Col3a1	intron_variant	intron	Other	NM_009930	33	NM_009930:c.2281-41T>G	?	intron_variant	Other	0	1	1	T/G	rs236364580	?	12825:Col3a1	137	unspecified	snp
1:45338560-SNV	1	45338560	?	A	G	Col3a1	intron_variant	intron	Other	NM_009930	33	NM_009930:c.2281-14A>G	?	intron_variant	Other	0	1	1	A/G	rs254205259	?	12825:Col3a1	137	unspecified	snp
1:45339441-SNV	1	45339441	?	C	T	Col3a1	intron_variant	intron	Other	NM_009930	35	NM_009930:c.2442+29C>T	?	intron_variant	Other	0	1	1	C/T	rs236033658	?	12825:Col3a1	137	unspecified	snp
1:45339894-SNV	1	45339894	?	T	C	Col3a1	synonymous_variant	exon	Other	NM_009930	36	NM_009930:c.2463T>C	p.Gly821=	synonymous_variant	Other	0	1	1	T/C	rs33524003	Is Validated	12825:Col3a1	125	unspecified	snp
1:45340240-SNV	1	45340240	?	T	C	Col3a1	intron_variant	intron	Other	NM_009930	37	NM_009930:c.2551-15T>C	?	intron_variant	Other	0	1	1	T/C	rs45723404	Is Validated	12825:Col3a1	127	unspecified	snp
1:45340290-SNV	1	45340290	?	T	C	Col3a1	synonymous_variant	exon	Other	NM_009930	37	NM_009930:c.2586T>C	p.Arg862=	synonymous_variant	Other	0	1	1	T/C	rs33524806	Is Validated	12825:Col3a1	125	unspecified	snp
1:45340647-SNV	1	45340647	?	C	T	Col3a1	synonymous_variant	exon	Other	NM_009930	38	NM_009930:c.2622C>T	p.Pro874=	synonymous_variant	Other	0	1	1	C/T	rs3655412	Is Validated	12825:Col3a1	107	unspecified	snp
1:45340677-SNV	1	45340677	?	C	A	Col3a1	synonymous_variant	exon	Other	NM_009930	38	NM_009930:c.2652C>A	p.Gly884=	synonymous_variant	Other	0	1	1	C/A	rs4137469	Is Validated	12825:Col3a1	109	unspecified	snp
1:45340706-Ins	1	45340706	?	-	TTC	Col3a1	intron_variant	intron	Other	NM_009930	38	NM_009930:c.2658+24_2658+25insCTT	?	intron_variant	Other	3	0	3	?	?	?	?	?	?	?
1:45340706-Ins-2	1	45340706	?	-	TTTC	Col3a1	intron_variant	intron	Other	NM_009930	38	NM_009930:c.2658+25_2658+26insCTTT	?	intron_variant	Other	4	0	4	-/TTTC	rs215422124	?	12825:Col3a1	137	unspecified	in-del
1:45340883-SNV	1	45340883	?	A	T	Col3a1	synonymous_variant	exon	Other	NM_009930	39	NM_009930:c.2676A>T	p.Pro892=	synonymous_variant	Other	0	1	1	A/T	rs3656719	Is Validated	12825:Col3a1	107	unspecified	snp
1:45341063-SNV	1	45341063	?	A	G	Col3a1	intron_variant	intron	Other	NM_009930	39	NM_009930:c.2820+36A>G	?	intron_variant	Other	0	1	1	A/G	rs261990923	?	12825:Col3a1	137	unspecified	snp
1:45345815-SNV	1	45345815	?	A	G	Col3a1	intron_variant	intron	Other	NM_009930	48	NM_009930:c.3523-33A>G	?	intron_variant	Other	0	1	1	A/G	rs32346002	Is Validated	12825:Col3a1	125	unspecified	snp
1:45345833-SNV	1	45345833	?	T	C	Col3a1	intron_variant	intron	Other	NM_009930	48	NM_009930:c.3523-15T>C	?	intron_variant	Other	0	1	1	T/C	rs32497423	Is Validated	12825:Col3a1	125	unspecified	snp
1:45347648-SNV	1	45347648	?	C	A	Col3a1	missense_variant	exon	Missense	NM_009930	50	NM_009930:c.4018C>A	p.Pro1340Thr	missense_variant	Missense	0	1	1	C/A	rs13474959	Is Validated	12825:Col3a1	121	unspecified	snp
1:45348792-SNV	1	45348792	?	T	C	Col3a1	3_prime_UTR_variant	UTR3	Other	NM_009930	51	NM_009930:c.*45T>C	?	3_prime_UTR_variant	Other	0	1	1	T/C	rs33520659	Is Validated	12825:Col3a1	125	unspecified	snp
1:45376188-SNV	1	45376188	?	T	A	Col5a2	missense_variant	exon	Missense	NM_007737	54	NM_007737:c.4390A>T	p.Thr1464Ser	missense_variant	Missense	0	1	1	?	?	?	?	?	?	?
1:45379992-SNV	1	45379992	?	C	G	Col5a2	splice_region_variant	intron	Other	NM_007737	51	NM_007737:c.3919+8G>C	?	splice_region_variant	Other	0	1	1	C/G	rs33529810	Is Validated	12832:Col5a2	125	unspecified	snp
1:45380046-SNV	1	45380046	?	G	T	Col5a2	synonymous_variant	exon	Other	NM_007737	51	NM_007737:c.3873C>A	p.Ala1291=	synonymous_variant	Other	0	1	1	G/T	rs13465129	RS orientation is reversed,Is Validated	12832:Col5a2	121	unspecified	snp
1:45386854-SNV	1	45386854	?	C	T	Col5a2	synonymous_variant	exon	Other	NM_007737	45	NM_007737:c.3174G>A	p.Arg1058=	synonymous_variant	Other	0	1	1	C/T	rs13465130	RS orientation is reversed,Is Validated	12832:Col5a2	121	unspecified	snp
1:45388228-SNV	1	45388228	?	T	C	Col5a2	synonymous_variant	exon	Other	NM_007737	44	NM_007737:c.3126A>G	p.Gly1042=	synonymous_variant	Other	0	1	1	T/C	rs238154369	?	12832:Col5a2	137	unspecified	snp
1:45389447-SNV	1	45389447	?	G	A	Col5a2	synonymous_variant	exon	Other	NM_007737	43	NM_007737:c.2958C>T	p.Thr986=	synonymous_variant	Other	0	1	1	G/A	rs33533006	Is Validated	12832:Col5a2	125	unspecified	snp
1:45390044-SNV	1	45390044	?	T	C	Col5a2	synonymous_variant	exon	Other	NM_007737	42	NM_007737:c.2913A>G	p.Glu971=	synonymous_variant	Other	0	1	1	T/C	rs257629228	?	12832:Col5a2	137	unspecified	snp
1:45390062-SNV	1	45390062	?	A	G	Col5a2	synonymous_variant	exon	Other	NM_007737	42	NM_007737:c.2895T>C	p.Asp965=	synonymous_variant	Other	0	1	1	A/G	rs33533875	Is Validated	12832:Col5a2	125	unspecified	snp
1:45391056-Del	1	45391056	?	GTAGATCTAA	-	Col5a2	intron_variant	intron	Other	NM_007737	41	NM_007737:c.2763+11_2763+20delTTAGATCTAC	?	intron_variant	Other	-10	10	0	GTAGATCTAA/-	rs232668197	?	12832:Col5a2	137	unspecified	in-del
1:45391118-SNV	1	45391118	?	C	T	Col5a2	synonymous_variant	exon	Other	NM_007737	41	NM_007737:c.2721G>A	p.Gly907=	synonymous_variant	Other	0	1	1	C/T	rs31734928	Is Validated	12832:Col5a2	125	unspecified	snp
1:45391156-SNV	1	45391156	?	T	G	Col5a2	intron_variant	intron	Other	NM_007737	41	NM_007737:c.2710-27A>C	?	intron_variant	Other	0	1	1	T/G	rs33527807	Is Validated	12832:Col5a2	125	unspecified	snp
1:45391161-SNV	1	45391161	?	C	T	Col5a2	intron_variant	intron	Other	NM_007737	41	NM_007737:c.2710-32G>A	?	intron_variant	Other	0	1	1	C/T	rs238581164	?	12832:Col5a2	137	unspecified	snp
1:45392271-SNV	1	45392271	?	G	A	Col5a2	intron_variant	intron	Other	NM_007737	38	NM_007737:c.2547+33C>T	?	intron_variant	Other	0	1	1	G/A	rs33530424	Is Validated	12832:Col5a2	125	unspecified	snp
1:45392310-SNV	1	45392310	?	T	C	Col5a2	synonymous_variant	exon	Other	NM_007737	38	NM_007737:c.2541A>G	p.Gly847=	synonymous_variant	Other	0	1	1	T/C	rs33530427	Is Validated	12832:Col5a2	125	unspecified	snp
1:45392786-SNV	1	45392786	?	A	G	Col5a2	intron_variant	intron	Other	NM_007737	37	NM_007737:c.2493+29T>C	?	intron_variant	Other	0	1	1	A/G	rs33531159	Is Validated	12832:Col5a2	125	unspecified	snp
1:45393021-SNV	1	45393021	?	T	A	Col5a2	intron_variant	intron	Other	NM_007737	36	NM_007737:c.2439+32A>T	?	intron_variant	Other	0	1	1	T/A	rs33532031	Is Validated	12832:Col5a2	125	unspecified	snp
1:45393040-SNV	1	45393040	?	C	T	Col5a2	intron_variant	intron	Other	NM_007737	36	NM_007737:c.2439+13G>A	?	intron_variant	Other	0	1	1	C/T	rs33532954	Is Validated	12832:Col5a2	125	unspecified	snp
1:45400785-SNV	1	45400785	?	A	T	Col5a2	intron_variant	intron	Other	NM_007737	31	NM_007737:c.2079+36T>A	?	intron_variant	Other	0	1	1	A/T	rs33533171	Is Validated	12832:Col5a2	125	unspecified	snp
1:45400863-SNV	1	45400863	?	T	C	Col5a2	synonymous_variant	exon	Other	NM_007737	31	NM_007737:c.2037A>G	p.Gly679=	synonymous_variant	Other	0	1	1	T/C	rs33534034	Is Validated	12832:Col5a2	125	unspecified	snp
1:45402072-SNV	1	45402072	?	T	C	Col5a2	splice_region_variant	intron	Other	NM_007737	30	NM_007737:c.2025+7A>G	?	splice_region_variant	Other	0	1	1	T/C	rs33530916	Is Validated	12832:Col5a2	125	unspecified	snp
1:45403218-Ins	1	45403218	?	-	T	Col5a2	intron_variant	intron	Other	NM_007737	28	NM_007737:c.1917+42dupA	?	intron_variant	Other	1	0	1	-/T	rs248931777	?	12832:Col5a2	137	unspecified	in-del
1:45403390-SNV	1	45403390	?	T	C	Col5a2	intron_variant	intron	Other	NM_007737	27	NM_007737:c.1863+31A>G	?	intron_variant	Other	0	1	1	T/C	rs33533409	Is Validated	12832:Col5a2	125	unspecified	snp
1:45403444-SNV	1	45403444	?	G	C	Col5a2	missense_variant	exon	Missense	NM_007737	27	NM_007737:c.1840C>G	p.Leu614Val	missense_variant	Missense	0	1	1	G/C	rs32696855	Is Validated	12832:Col5a2	125	unspecified	snp
1:45403523-SNV	1	45403523	?	C	A	Col5a2	splice_region_variant	intron	Other	NM_007737	27	NM_007737:c.1765-4G>T	?	splice_region_variant	Other	0	1	1	C/A	rs33533412	Is Validated	12832:Col5a2	125	unspecified	snp
1:45404270-SNV	1	45404270	?	A	T	Col5a2	intron_variant	intron	Other	NM_007737	26	NM_007737:c.1711-16T>A	?	intron_variant	Other	0	1	1	A/T	rs227811919	?	12832:Col5a2	137	unspecified	snp
1:45404280-SNV	1	45404280	?	T	C	Col5a2	intron_variant	intron	Other	NM_007737	26	NM_007737:c.1711-26A>G	?	intron_variant	Other	0	1	1	T/C	rs251918125	?	12832:Col5a2	137	unspecified	snp
1:45405178-Ins	1	45405178	?	-	A	Col5a2	intron_variant	intron	Other	NM_007737	24	NM_007737:c.1611+62dupT	?	intron_variant	Other	1	0	1	-/A	rs220759922	?	12832:Col5a2	137	unspecified	in-del
1:45406534-SNV	1	45406534	?	T	C	Col5a2	intron_variant	intron	Other	NM_007737	22	NM_007737:c.1449+10A>G	?	intron_variant	Other	0	1	1	T/C	rs235595993	?	12832:Col5a2	137	unspecified	snp
1:45406647-SNV	1	45406647	?	T	C	Col5a2	intron_variant	intron	Other	NM_007737	22	NM_007737:c.1396-50A>G	?	intron_variant	Other	0	1	1	T/C	rs33532236	Is Validated	12832:Col5a2	125	unspecified	snp
1:45413458-SNV	1	45413458	?	A	T	Col5a2	intron_variant	intron	Other	NM_007737	17	NM_007737:c.1098+12T>A	?	intron_variant	Other	0	1	1	A/T	rs241230611	?	12832:Col5a2	137	unspecified	snp
1:45413506-SNV	1	45413506	?	C	T	Col5a2	synonymous_variant	exon	Other	NM_007737	17	NM_007737:c.1062G>A	p.Arg354=	synonymous_variant	Other	0	1	1	C/T	rs33533264	Is Validated	12832:Col5a2	125	unspecified	snp
1:45414684-SNV	1	45414684	?	T	C	Col5a2	intron_variant	intron	Other	NM_007737	16	NM_007737:c.1053+64A>G	?	intron_variant	Other	0	1	1	T/C	rs33534983	Is Validated	12832:Col5a2	125	unspecified	snp
1:45414700-Ins	1	45414700	?	-	A	Col5a2	intron_variant	intron	Other	NM_007737	16	NM_007737:c.1053+48dupT	?	intron_variant	Other	1	0	1	?	?	?	?	?	?	?
1:45416893-SNV	1	45416893	?	C	T	Col5a2	intron_variant	intron	Other	NM_007737	15	NM_007737:c.999+34G>A	?	intron_variant	Other	0	1	1	C/T	rs32006877	Is Validated	12832:Col5a2	125	unspecified	snp
1:45421303-SNV	1	45421303	?	T	C	Col5a2	intron_variant	intron	Other	NM_007737	12	NM_007737:c.793-29A>G	?	intron_variant	Other	0	1	1	T/C	rs32726512	Is Validated	12832:Col5a2	125	unspecified	snp
1:45422008-Del	1	45422008	?	AGA	-	Col5a2	intron_variant	intron	Other	NM_007737	11	NM_007737:c.739-13_739-11delTCT	?	intron_variant	Other	-3	3	0	?	?	?	?	?	?	?
1:45422010-Del	1	45422010	?	AAA	-	Col5a2	intron_variant	intron	Other	NM_007737	11	NM_007737:c.739-15_739-13delTTT	?	intron_variant	Other	-3	3	0	?	?	?	?	?	?	?
1:45423652-SNV	1	45423652	?	A	G	Col5a2	intron_variant	intron	Other	NM_007737	9	NM_007737:c.684+30T>C	?	intron_variant	Other	0	1	1	A/G	rs3702251	Is Validated	12832:Col5a2	107	unspecified	snp
1:45423756-SNV	1	45423756	?	A	G	Col5a2	intron_variant	intron	Other	NM_007737	9	NM_007737:c.640-30T>C	?	intron_variant	Other	0	1	1	A/G	rs3717060	Is Validated	12832:Col5a2	107	unspecified	snp
1:45438821-SNV	1	45438821	?	A	C	Col5a2	intron_variant	intron	Other	NM_007737	3	NM_007737:c.330+49T>G	?	intron_variant	Other	0	1	1	A/C	rs45908618	Is Validated	12832:Col5a2	127	unspecified	snp
1:45438929-SNV	1	45438929	?	A	G	Col5a2	intron_variant	intron	Other	NM_007737	3	NM_007737:c.317-46T>C	?	intron_variant	Other	0	1	1	A/G	rs33539257	Is Validated	12832:Col5a2	125	unspecified	snp
1:45443605-SNV	1	45443605	?	T	G	Col5a2	intron_variant	intron	Other	NM_007737	2	NM_007737:c.95-737A>C	?	intron_variant	Other	0	1	1	T/G	rs31603807	Is Validated	12832:Col5a2	125	unspecified	snp
1:45443617-SNV	1	45443617	?	G	C	Col5a2	intron_variant	intron	Other	NM_007737	2	NM_007737:c.95-749C>G	?	intron_variant	Other	0	1	1	G/C	rs32716292	Is Validated	12832:Col5a2	125	unspecified	snp
1:45804044-SNV	1	45804044	?	C	T	Wdr75	intron_variant	intron	Other	NM_028599	5	NM_028599:c.495+43C>T	?	intron_variant	Other	0	1	1	C/T	rs32088335	Is Validated	73674:Wdr75	125	unspecified	snp
1:45805385-SNV	1	45805385	?	C	T	Wdr75	synonymous_variant	exon	Other	NM_028599	6	NM_028599:c.504C>T	p.Tyr168=	synonymous_variant	Other	0	1	1	C/T	rs33574674	Is Validated	73674:Wdr75	125	unspecified	snp
1:45807768-Ins	1	45807768	?	-	TTCTTTTCTTTTCTT	Wdr75	intron_variant	intron	Other	NM_028599	8	NM_028599:c.775+36_775+50dupCTTTTCTTTTCTTTT	?	intron_variant	Other	15	0	15	?	?	?	?	?	?	?
1:45807768-Del	1	45807768	?	TTCTTTTCTT	-	Wdr75	intron_variant	intron	Other	NM_028599	8	NM_028599:c.775+41_775+50delCTTTTCTTTT	?	intron_variant	Other	-10	10	0	TTCTTTTCTT/-	rs241329378	?	73674:Wdr75	137	unspecified	in-del
1:45818883-SNV	1	45818883	?	T	C	Wdr75	synonymous_variant	exon	Other	NM_028599	16	NM_028599:c.1782T>C	p.Val594=	synonymous_variant	Other	0	1	1	T/C	rs32539075	Is Validated	73674:Wdr75	125	unspecified	snp
1:45823408-Del	1	45823408	?	AAC	-	Wdr75	inframe_deletion	exon	Missense	NM_028599	21	NM_028599:c.2390_2392delACA	p.Asn797del	inframe_deletion	Missense	-3	3	0	?	?	?	?	?	?	?
1:45857634-SNV	1	45857634	?	G	A	?	?	?	?	?	?	?	?	?	?	?	?	?	G/A	rs387895063	?	433297:Gm5526	138	unspecified	snp
1:45857658-SNV	1	45857658	?	T	C	?	?	?	?	?	?	?	?	?	?	?	?	?	T/C	rs33578615	Is Validated	433297:Gm5526	125	unspecified	snp
1:45910866-SNV	1	45910866	?	G	T	Slc40a1	intron_variant	intron	Other	NM_016917	7	NM_016917:c.1399+26C>A	?	intron_variant	Other	0	1	1	G/T	rs33583320	Is Validated	53945:Slc40a1	125	unspecified	snp
1:45911538-SNV	1	45911538	?	T	A	Slc40a1	splice_region_variant	intron	Other	NM_016917	7	NM_016917:c.761-8A>T	?	splice_region_variant	Other	0	1	1	T/A	rs32817737	Is Validated	53945:Slc40a1	125	unspecified	snp
1:45911543-SNV	1	45911543	?	A	C	Slc40a1	intron_variant	intron	Other	NM_016917	7	NM_016917:c.761-13T>G	?	intron_variant	Other	0	1	1	A/C	rs31690717	Is Validated	53945:Slc40a1	125	unspecified	snp
1:45912375-SNV	1	45912375	?	A	G	Slc40a1	synonymous_variant	exon	Other	NM_016917	6	NM_016917:c.621T>C	p.Phe207=	synonymous_variant	Other	0	1	1	A/G	rs13475847	Is Validated	53945:Slc40a1	121	unspecified	snp
1:45912487-SNV	1	45912487	?	C	G	Slc40a1	splice_region_variant	intron	Other	NM_016917	6	NM_016917:c.515-6G>C	?	splice_region_variant	Other	0	1	1	C/G	rs33585941	Is Validated	53945:Slc40a1	125	unspecified	snp
1:45912527-SNV	1	45912527	?	T	A	Slc40a1	intron_variant	intron	Other	NM_016917	6	NM_016917:c.515-46A>T	?	intron_variant	Other	0	1	1	T/A	rs33586884	Is Validated	53945:Slc40a1	125	unspecified	snp
1:45918279-SNV	1	45918279	?	T	G	Slc40a1	intron_variant	intron	Other	NM_016917	5	NM_016917:c.514+30A>C	?	intron_variant	Other	0	1	1	T/G	rs50612291	Is Validated	53945:Slc40a1	127	unspecified	snp
1:45918445-SNV	1	45918445	?	G	A	Slc40a1	intron_variant	intron	Other	NM_016917	5	NM_016917:c.388-10C>T	?	intron_variant	Other	0	1	1	G/A	rs33591948	Is Validated	53945:Slc40a1	125	unspecified	snp
1:45918471-Ins	1	45918471	?	-	ACC	Slc40a1	intron_variant	intron	Other	NM_016917	5	NM_016917:c.388-36_388-35insGGT	?	intron_variant	Other	3	0	3	-/ACC	rs222924987	?	53945:Slc40a1	137	unspecified	in-del
1:45918984-SNV	1	45918984	?	C	T	Slc40a1	synonymous_variant	exon	Other	NM_016917	4	NM_016917:c.288G>A	p.Leu96=	synonymous_variant	Other	0	1	1	C/T	rs33592797	Is Validated	53945:Slc40a1	125	unspecified	snp
1:45925283-SNV	1	45925283	?	T	G	Slc40a1	5_prime_UTR_variant	UTR5	Other	NM_016917	1	NM_016917:c.-20A>C	?	5_prime_UTR_variant	Other	0	1	1	T/G	rs32334256	Is Validated	53945:Slc40a1	125	unspecified	snp
1:46029190-SNV	1	46029190	?	G	A	Gm4776	non_coding_exon_variant	exon	Other	NR_037690	1	NR_037690:n.1248C>T	?	non_coding_exon_variant	Other	0	1	1	G/A	rs31372604	Is Validated	212225:Gm4776	125	unspecified	snp
1:46029200-SNV	1	46029200	?	G	A	Gm4776	non_coding_exon_variant	exon	Other	NR_037690	1	NR_037690:n.1238C>T	?	non_coding_exon_variant	Other	0	1	1	?	?	?	?	?	?	?
1:46029459-SNV	1	46029459	?	G	A	Gm4776	non_coding_exon_variant	exon	Other	NR_037690	1	NR_037690:n.979C>T	?	non_coding_exon_variant	Other	0	1	1	G/A	rs387466999	?	212225:Gm4776	138	unspecified	snp
1:46030336-SNV	1	46030336	?	C	G	Gm4776	non_coding_exon_variant	exon	Other	NR_037690	1	NR_037690:n.102G>C	?	non_coding_exon_variant	Other	0	1	1	C/G	rs227281094	?	212225:Gm4776	137	unspecified	snp
1:46066800-SNV	1	46066800	?	A	T	Dnah7b	synonymous_variant	exon	Other	NM_001160386	1	NM_001160386:c.63A>T	p.Ala21=	synonymous_variant	Other	0	1	1	A/T	rs213897117	?	227058:Dnah7b	137	unspecified	snp
1:46066899-SNV	1	46066899	?	A	T	Dnah7b	intron_variant	intron	Other	NM_001160386	2	NM_001160386:c.88-46A>T	?	intron_variant	Other	0	1	1	A/T	rs31471237	Is Validated	227058:Dnah7b	125	unspecified	snp
1:46066936-SNV	1	46066936	?	C	G	Dnah7b	intron_variant	intron	Other	NM_001160386	2	NM_001160386:c.88-9C>G	?	intron_variant	Other	0	1	1	C/G	rs30514982	Is Validated	227058:Dnah7b	125	unspecified	snp
1:46066957-SNV	1	46066957	?	C	T	Dnah7b	missense_variant	exon	Missense	NM_001160386	2	NM_001160386:c.100C>T	p.Pro34Ser	missense_variant	Missense	0	1	1	C/T	rs32596568	Is Validated	227058:Dnah7b	125	unspecified	snp
1:46066960-SNV	1	46066960	?	A	G	Dnah7b	missense_variant	exon	Missense	NM_001160386	2	NM_001160386:c.103A>G	p.Ile35Val	missense_variant	Missense	0	1	1	A/G	rs31532497	Is Validated	227058:Dnah7b	125	unspecified	snp
1:46081446-SNV	1	46081446	?	G	C	Dnah7b	synonymous_variant	exon	Other	NM_001160386	4	NM_001160386:c.222G>C	p.Ser74=	synonymous_variant	Other	0	1	1	G/C	rs39970001	Is Validated	227058:Dnah7b	126	unspecified	snp
1:46128085-SNV	1	46128085	?	A	C	Dnah7b	intron_variant	intron	Other	NM_001160386	15	NM_001160386:c.1759-23A>C	?	intron_variant	Other	0	1	1	A/C	rs38636455	Is Validated	227058:Dnah7b	126	unspecified	snp
1:46175436-SNV	1	46175436	?	C	T	Dnah7b	synonymous_variant	exon	Other	NM_001160386	21	NM_001160386:c.3360C>T	p.Asn1120=	synonymous_variant	Other	0	1	1	C/T	rs38263455	Is Validated	227058:Dnah7b	126	unspecified	snp
1:46175672-SNV	1	46175672	?	G	A	Dnah7b	intron_variant	intron	Other	NM_001160386	21	NM_001160386:c.3404+192G>A	?	intron_variant	Other	0	1	1	G/A	rs256744465	?	227058:Dnah7b	137	unspecified	snp
1:46177209-SNV	1	46177209	?	G	C	Dnah7b	intron_variant	intron	Other	NM_001160386	22	NM_001160386:c.3405-21G>C	?	intron_variant	Other	0	1	1	G/C	rs250349110	?	227058:Dnah7b	137	unspecified	snp
1:46182479-SNV	1	46182479	?	A	C	Dnah7b	synonymous_variant	exon	Other	NM_001160386	23	NM_001160386:c.3742A>C	p.Arg1248=	synonymous_variant	Other	0	1	1	A/C	rs223894413	?	227058:Dnah7b	137	unspecified	snp
1:46187165-SNV	1	46187165	?	G	A	Dnah7b	missense_variant	exon	Missense	NM_001160386	24	NM_001160386:c.3755G>A	p.Gly1252Asp	missense_variant	Missense	0	1	1	?	?	?	?	?	?	?
1:46187303-SNV	1	46187303	?	T	C	Dnah7b	missense_variant	exon	Missense	NM_001160386	24	NM_001160386:c.3893T>C	p.Val1298Ala	missense_variant	Missense	0	1	1	?	?	?	?	?	?	?
1:46188720-Del	1	46188720	?	AC	-	Dnah7b	intron_variant	intron	Other	NM_001160386	25	NM_001160386:c.4067+71_4067+72delAC	?	intron_variant	Other	-2	2	0	?	?	?	?	?	?	?
1:46201305-SNV	1	46201305	?	G	A	Dnah7b	synonymous_variant	exon	Other	NM_001160386	29	NM_001160386:c.4581G>A	p.Ala1527=	synonymous_variant	Other	0	1	1	G/A	rs387844938	?	227058:Dnah7b	138	unspecified	snp
1:46201351-SNV	1	46201351	?	A	G	Dnah7b	missense_variant	exon	Missense	NM_001160386	29	NM_001160386:c.4627A>G	p.Asn1543Asp	missense_variant	Missense	0	1	1	A/G	rs32103085	Is Validated	227058:Dnah7b	125	unspecified	snp
1:46201356-SNV	1	46201356	?	T	C	Dnah7b	synonymous_variant	exon	Other	NM_001160386	29	NM_001160386:c.4632T>C	p.Tyr1544=	synonymous_variant	Other	0	1	1	T/C	rs244937290	?	227058:Dnah7b	137	unspecified	snp
1:46211227-Del	1	46211227	?	T	-	Dnah7b	intron_variant	intron	Other	NM_001160386	32	NM_001160386:c.5029-14delT	?	intron_variant	Other	-1	1	0	T/-	rs387499965	?	227058:Dnah7b	138	unspecified	in-del
1:46213315-SNV	1	46213315	?	C	T	Dnah7b	intron_variant	intron	Other	NM_001160386	33	NM_001160386:c.5179-23C>T	?	intron_variant	Other	0	1	1	C/T	rs212414292	?	227058:Dnah7b	137	unspecified	snp
1:46219317-SNV	1	46219317	?	G	A	Dnah7b	splice_region_variant	intron	Other	NM_001160386	36	NM_001160386:c.5671-4G>A	?	splice_region_variant	Other	0	1	1	G/A	rs32794782	Is Validated	227058:Dnah7b	125	unspecified	snp
1:46219330-SNV	1	46219330	?	A	C	Dnah7b	missense_variant	exon	Missense	NM_001160386	36	NM_001160386:c.5680A>C	p.Met1894Leu	missense_variant	Missense	0	1	1	A/C	rs38650157	Is Validated	227058:Dnah7b	126	unspecified	snp
1:46219343-SNV	1	46219343	?	C	T	Dnah7b	missense_variant	exon	Missense	NM_001160386	36	NM_001160386:c.5693C>T	p.Ala1898Val	missense_variant	Missense	0	1	1	C/T	rs37316526	Is Validated	227058:Dnah7b	126	unspecified	snp
1:46219389-SNV	1	46219389	?	C	T	Dnah7b	synonymous_variant	exon	Other	NM_001160386	36	NM_001160386:c.5739C>T	p.Phe1913=	synonymous_variant	Other	0	1	1	C/T	rs37152283	Is Validated	227058:Dnah7b	126	unspecified	snp
1:46221623-SNV	1	46221623	?	T	C	Dnah7b	synonymous_variant	exon	Other	NM_001160386	37	NM_001160386:c.5940T>C	p.Thr1980=	synonymous_variant	Other	0	1	1	T/C	rs238706340	?	102633144:LOC102633144|227058:Dnah7b	137	unspecified	snp
1:46224770-SNV	1	46224770	?	T	C	Dnah7b	synonymous_variant	exon	Other	NM_001160386	39	NM_001160386:c.6411T>C	p.Gly2137=	synonymous_variant	Other	0	1	1	T/C	rs13475848	Is Validated	102633144:LOC102633144|227058:Dnah7b	121	unspecified	snp
1:46225845-SNV	1	46225845	?	T	C	Dnah7b	synonymous_variant	exon	Other	NM_001160386	40	NM_001160386:c.6498T>C	p.Ser2166=	synonymous_variant	Other	0	1	1	T/C	rs387192278	?	102633144:LOC102633144|227058:Dnah7b	138	unspecified	snp
1:46225905-SNV	1	46225905	?	A	G	Dnah7b	intron_variant	intron	Other	NM_001160386	40	NM_001160386:c.6545+13A>G	?	intron_variant	Other	0	1	1	A/G	rs387844272	?	102633144:LOC102633144|227058:Dnah7b	138	unspecified	snp
1:46233619-SNV	1	46233619	?	C	T	Dnah7b	synonymous_variant	exon	Other	NM_001160386	42	NM_001160386:c.6906C>T	p.Gly2302=	synonymous_variant	Other	0	1	1	C/T	rs30767813	Is Validated	102633144:LOC102633144|227058:Dnah7b	125	unspecified	snp
1:46233766-SNV	1	46233766	?	C	T	Dnah7b	synonymous_variant	exon	Other	NM_001160386	42	NM_001160386:c.7053C>T	p.Ser2351=	synonymous_variant	Other	0	1	1	C/T	rs31050358	Is Validated	102633144:LOC102633144|227058:Dnah7b	125	unspecified	snp
1:46234066-SNV	1	46234066	?	A	G	Dnah7b	synonymous_variant	exon	Other	NM_001160386	42	NM_001160386:c.7353A>G	p.Ser2451=	synonymous_variant	Other	0	1	1	A/G	rs6324770	Is Validated	102633144:LOC102633144|227058:Dnah7b	116	unspecified	snp
1:46240877-SNV	1	46240877	?	A	G	Dnah7b	synonymous_variant	exon	Other	NM_001160386	44	NM_001160386:c.7965A>G	p.Ala2655=	synonymous_variant	Other	0	1	1	A/G	rs30850651	Is Validated	227058:Dnah7b	125	unspecified	snp
1:46249929-SNV	1	46249929	?	C	T	Dnah7b	synonymous_variant	exon	Other	NM_001160386	47	NM_001160386:c.8884C>T	p.Leu2962=	synonymous_variant	Other	0	1	1	C/T	rs31451059	Is Validated	227058:Dnah7b	125	unspecified	snp
1:46324681-SNV	1	46324681	?	G	T	Dnah7b	intron_variant	intron	Other	NM_001160386	57	NM_001160386:c.10486-26G>T	?	intron_variant	Other	0	1	1	G/T	rs48524810	Is Validated	227058:Dnah7b	127	unspecified	snp
1:46325892-SNV	1	46325892	?	G	A	Dnah7b	missense_variant	exon	Missense	NM_001160386	58	NM_001160386:c.10832G>A	p.Gly3611Asp	missense_variant	Missense	0	1	1	G/A	rs387393277	?	227058:Dnah7b	138	unspecified	snp
1:46373270-SNV	1	46373270	?	A	G	Dnah7b	missense_variant	exon	Missense	NM_001160386	66	NM_001160386:c.12038A>G	p.Lys4013Arg	missense_variant	Missense	0	1	1	?	?	?	?	?	?	?
1:46373319-SNV	1	46373319	?	T	C	Dnah7b	synonymous_variant	exon	Other	NM_001160386	66	NM_001160386:c.12087T>C	p.Gly4029=	synonymous_variant	Other	0	1	1	T/C	rs36672151	Is Validated	227058:Dnah7b	126	unspecified	snp
1:46455835-SNV	1	46455835	?	C	T	?	?	?	?	?	?	?	?	?	?	?	?	?	C/T	rs260076961	?	100101919:Dnah7c	137	unspecified	snp
1:46465810-SNV	1	46465810	?	C	T	?	?	?	?	?	?	?	?	?	?	?	?	?	C/T	rs38246742	Is Validated	100101919:Dnah7c	126	unspecified	snp
1:46504169-SNV	1	46504169	?	A	C	?	?	?	?	?	?	?	?	?	?	?	?	?	A/C	rs30668271	Is Validated	100101919:Dnah7c	125	unspecified	snp
1:46520509-SNV	1	46520509	?	C	G	?	?	?	?	?	?	?	?	?	?	?	?	?	C/G	rs32581649	Is Validated	100101919:Dnah7c	125	unspecified	snp
1:46520671-SNV	1	46520671	?	G	A	?	?	?	?	?	?	?	?	?	?	?	?	?	G/A	rs30744905	Is Validated	100101919:Dnah7c	125	unspecified	snp
1:46524141-SNV	1	46524141	?	G	A	?	?	?	?	?	?	?	?	?	?	?	?	?	G/A	rs32094290	Is Validated	100101919:Dnah7c	125	unspecified	snp
1:46530452-SNV	1	46530452	?	G	A	?	?	?	?	?	?	?	?	?	?	?	?	?	G/A	rs37278019	Is Validated	100101919:Dnah7c	126	unspecified	snp
1:46532762-SNV	1	46532762	?	A	G	?	?	?	?	?	?	?	?	?	?	?	?	?	A/G	rs387713063	?	100101919:Dnah7c	138	unspecified	snp
1:46602669-SNV	1	46602669	?	T	A	?	?	?	?	?	?	?	?	?	?	?	?	?	T/A	rs30607748	Is Validated	100101919:Dnah7c	125	unspecified	snp
1:46607571-SNV	1	46607571	?	A	G	?	?	?	?	?	?	?	?	?	?	?	?	?	A/G	rs50203537	Is Validated	100101919:Dnah7c	127	unspecified	snp
1:46607586-SNV	1	46607586	?	A	G	?	?	?	?	?	?	?	?	?	?	?	?	?	A/G	rs108535506	Is Validated	100101919:Dnah7c	132	unspecified	snp
1:46608881-SNV	1	46608881	?	T	C	?	?	?	?	?	?	?	?	?	?	?	?	?	T/C	rs250105722	?	100101919:Dnah7c	137	unspecified	snp
1:46609036-Ins	1	46609036	?	-	ACAC	?	?	?	?	?	?	?	?	?	?	?	?	?	-/ACAC	rs261881253	?	100101919:Dnah7c	137	unspecified	in-del
1:46647159-Del	1	46647159	?	A	-	?	?	?	?	?	?	?	?	?	?	?	?	?	A/-	rs247857824	?	100101919:Dnah7c	137	unspecified	in-del
1:46760336-SNV	1	46760336	?	C	T	?	?	?	?	?	?	?	?	?	?	?	?	?	C/T	rs33612930	Is Validated	100101919:Dnah7c	125	unspecified	snp
1:46766610-SNV	1	46766610	?	A	G	?	?	?	?	?	?	?	?	?	?	?	?	?	A/G	rs31333974	Is Validated	100101919:Dnah7c	125	unspecified	snp
1:46770167-SNV	1	46770167	?	A	G	?	?	?	?	?	?	?	?	?	?	?	?	?	A/G	rs32302391	Is Validated	100101919:Dnah7c	125	unspecified	snp
1:46770249-SNV	1	46770249	?	A	G	?	?	?	?	?	?	?	?	?	?	?	?	?	A/G	rs30613212	Is Validated	100101919:Dnah7c	125	unspecified	snp
1:46777780-SNV	1	46777780	?	C	T	?	?	?	?	?	?	?	?	?	?	?	?	?	C/T	rs579304667	?	100101919:Dnah7c	142	unspecified	snp
1:46777822-SNV	1	46777822	?	T	C	?	?	?	?	?	?	?	?	?	?	?	?	?	T/C	rs31498985	Is Validated	100101919:Dnah7c	125	unspecified	snp
1:46780613-SNV	1	46780613	?	C	T	?	?	?	?	?	?	?	?	?	?	?	?	?	C/T	rs33616372	Is Validated	100101919:Dnah7c	125	unspecified	snp
1:46807192-SNV	1	46807192	?	T	C	Slc39a10	downstream_gene_variant	downstream_intergenic	Unknown	NM_172653	10	NM_172653:c.*2761A>G	?	downstream_gene_variant	Unknown	0	1	1	T/C	rs32247914	Is Validated	100101919:Dnah7c|227059:Slc39a10	125	unspecified	snp
1:46807196-SNV	1	46807196	?	A	G	Slc39a10	downstream_gene_variant	downstream_intergenic	Unknown	NM_172653	10	NM_172653:c.*2757T>C	?	downstream_gene_variant	Unknown	0	1	1	A/G	rs32626553	Is Validated	100101919:Dnah7c|227059:Slc39a10	125	unspecified	snp
1:46807269-SNV	1	46807269	?	T	C	Slc39a10	downstream_gene_variant	downstream_intergenic	Unknown	NM_172653	10	NM_172653:c.*2684A>G	?	downstream_gene_variant	Unknown	0	1	1	T/C	rs33616891	Is Validated	100101919:Dnah7c|227059:Slc39a10	125	unspecified	snp
1:46820557-SNV	1	46820557	?	C	T	Slc39a10	synonymous_variant	exon	Other	NM_172653	6	NM_172653:c.1668G>A	p.Pro556=	synonymous_variant	Other	0	1	1	C/T	rs33617974	Is Validated	227059:Slc39a10	125	unspecified	snp
1:46896613-Del	1	46896613	?	C	-	?	?	?	?	?	?	?	?	?	?	?	?	?	C/-	rs387649194	?	227059:Slc39a10	138	unspecified	in-del
1:47068014-SNV	1	47068014	?	G	A	?	?	?	?	?	?	?	?	?	?	?	?	?	G/A	rs46089940	Is Validated	?	127	unspecified	snp
1:49244590-SNV	1	49244590	?	C	T	?	?	?	?	?	?	?	?	?	?	?	?	?	C/T	rs31999301	Is Validated	442837:C230029F24Rik	125	unspecified	snp
1:51071575-SNV	1	51071575	?	A	G	Tmeff2	intron_variant	intron	Other	NM_019790	5	NM_019790:c.536+11A>G	?	intron_variant	Other	0	1	1	A/G	rs30919300	Is Validated	56363:Tmeff2	125	unspecified	snp
1:51757266-Del	1	51757266	?	AG	-	Myo1b	intron_variant	intron	Other	NM_001161817	29	NM_001161817:c.3007-10_3007-9delCT	?	intron_variant	Other	-2	2	0	?	?	?	?	?	?	?
1:51757796-SNV	1	51757796	?	C	T	Myo1b	intron_variant	intron	Other	NM_001161817	28	NM_001161817:c.3006+80G>A	?	intron_variant	Other	0	1	1	C/T	rs48140055	Is Validated	17912:Myo1b	127	unspecified	snp
1:51760282-SNV	1	51760282	?	A	C	Myo1b	intron_variant	intron	Other	NM_001161817	27	NM_001161817:c.2873+13T>G	?	intron_variant	Other	0	1	1	A/C	rs33825425	Is Validated	17912:Myo1b	125	unspecified	snp
1:51762667-SNV	1	51762667	?	T	C	Myo1b	intron_variant	intron	Other	NM_001161817	26	NM_001161817:c.2632-41A>G	?	intron_variant	Other	0	1	1	T/C	rs33826985	Is Validated	17912:Myo1b	125	unspecified	snp
1:51763859-SNV	1	51763859	?	T	C	Myo1b	intron_variant	intron	Other	NM_001161817	25	NM_001161817:c.2631+31A>G	?	intron_variant	Other	0	1	1	T/C	rs49890393	Is Validated	17912:Myo1b	127	unspecified	snp
1:51763868-SNV	1	51763868	?	C	T	Myo1b	intron_variant	intron	Other	NM_001161817	25	NM_001161817:c.2631+22G>A	?	intron_variant	Other	0	1	1	C/T	rs51181737	Is Validated	17912:Myo1b	127	unspecified	snp
1:51763982-SNV	1	51763982	?	A	C	Myo1b	intron_variant	intron	Other	NM_001161817	25	NM_001161817:c.2557-18T>G	?	intron_variant	Other	0	1	1	A/C	rs33823452	Is Validated	17912:Myo1b	125	unspecified	snp
1:51769055-SNV	1	51769055	?	C	T	Myo1b	synonymous_variant	exon	Other	NM_001161817	22	NM_001161817:c.2331G>A	p.Lys777=	synonymous_variant	Other	0	1	1	C/T	rs32233651	Is Validated	17912:Myo1b	125	unspecified	snp
1:51770828-SNV	1	51770828	?	C	T	Myo1b	synonymous_variant	exon	Other	NM_001161817	21	NM_001161817:c.2253G>A	p.Lys751=	synonymous_variant	Other	0	1	1	C/T	rs33820704	Is Validated	17912:Myo1b	125	unspecified	snp
1:51770831-SNV	1	51770831	?	T	C	Myo1b	missense_variant	exon	Missense	NM_001161817	21	NM_001161817:c.2250A>G	p.Ile750Met	missense_variant	Missense	0	1	1	T/C	rs33820707	Is Validated	17912:Myo1b	125	unspecified	snp
1:51773387-Del	1	51773387	?	T	-	Myo1b	splice_region_variant	intron	Other	NM_001161817	20	NM_001161817:c.2077-5delA	?	splice_region_variant	Other	-1	1	0	T/-	rs255795707	?	17912:Myo1b	137	unspecified	in-del
1:51774268-SNV	1	51774268	?	A	C	Myo1b	intron_variant	intron	Other	NM_001161817	19	NM_001161817:c.2076+44T>G	?	intron_variant	Other	0	1	1	A/C	rs33827552	Is Validated	17912:Myo1b	125	unspecified	snp
1:51778374-SNV	1	51778374	?	C	T	Myo1b	synonymous_variant	exon	Other	NM_001161817	17	NM_001161817:c.1728G>A	p.Ala576=	synonymous_variant	Other	0	1	1	C/T	rs33829208	Is Validated	17912:Myo1b	125	unspecified	snp
1:51778467-SNV	1	51778467	?	G	A	Myo1b	synonymous_variant	exon	Other	NM_001161817	17	NM_001161817:c.1635C>T	p.Ala545=	synonymous_variant	Other	0	1	1	G/A	rs31751290	Is Validated	17912:Myo1b	125	unspecified	snp
1:51779767-SNV	1	51779767	?	A	G	Myo1b	splice_region_variant	intron	Other	NM_001161817	16	NM_001161817:c.1354-6T>C	?	splice_region_variant	Other	0	1	1	A/G	rs31278706	Is Validated	17912:Myo1b	125	unspecified	snp
1:51793623-Ins	1	51793623	?	-	A	Myo1b	intron_variant	intron	Other	NM_001161817	13	NM_001161817:c.1185+17_1185+18insT	?	intron_variant	Other	1	0	1	?	?	?	?	?	?	?
1:51793624-Ins	1	51793624	?	-	A	Myo1b	intron_variant	intron	Other	NM_001161817	13	NM_001161817:c.1185+16dupT	?	intron_variant	Other	1	0	1	-/A	rs387340677	?	17912:Myo1b	138	unspecified	in-del
1:51794354-SNV	1	51794354	?	G	C	Myo1b	synonymous_variant	exon	Other	NM_001161817	12	NM_001161817:c.1077C>G	p.Arg359=	synonymous_variant	Other	0	1	1	G/C	rs33822031	Is Validated	17912:Myo1b	125	unspecified	snp
1:51797434-SNV	1	51797434	?	T	C	Myo1b	synonymous_variant	exon	Other	NM_001161817	10	NM_001161817:c.867A>G	p.Glu289=	synonymous_variant	Other	0	1	1	T/C	rs33825556	Is Validated	17912:Myo1b	125	unspecified	snp
1:51820213-SNV	1	51820213	?	G	A	Myo1b	intron_variant	intron	Other	NM_001161817	6	NM_001161817:c.452-26C>T	?	intron_variant	Other	0	1	1	G/A	rs32095764	Is Validated	17912:Myo1b	125	unspecified	snp
1:51940719-SNV	1	51940719	?	A	G	?	?	?	?	?	?	?	?	?	?	?	?	?	A/G	rs36819703	Is Validated	?	126	unspecified	snp
1:51940777-SNV	1	51940777	?	C	T	?	?	?	?	?	?	?	?	?	?	?	?	?	C/T	rs37214932	Is Validated	?	126	unspecified	snp
1:51940812-SNV	1	51940812	?	C	T	?	?	?	?	?	?	?	?	?	?	?	?	?	C/T	rs36957079	Is Validated	?	126	unspecified	snp
1:51940975-SNV	1	51940975	?	C	T	?	?	?	?	?	?	?	?	?	?	?	?	?	C/T	rs36835684	Is Validated	?	126	unspecified	snp
1:51941245-Ins	1	51941245	?	-	T	?	?	?	?	?	?	?	?	?	?	?	?	?	-/T	rs212276885	?	?	137	unspecified	in-del
1:52013871-SNV	1	52013871	?	T	G	Stat4	synonymous_variant	exon	Other	NM_011487	3	NM_011487:c.210T>G	p.Arg70=	synonymous_variant	Other	0	1	1	T/G	rs32021866	Is Validated	20849:Stat4	125	unspecified	snp
1:52068703-SNV	1	52068703	?	A	G	Stat4	intron_variant	intron	Other	NM_011487	5	NM_011487:c.373-43A>G	?	intron_variant	Other	0	1	1	A/G	rs36899800	Is Validated	20849:Stat4	126	unspecified	snp
1:52068784-SNV	1	52068784	?	T	C	Stat4	synonymous_variant	exon	Other	NM_011487	5	NM_011487:c.411T>C	p.Ser137=	synonymous_variant	Other	0	1	1	?	?	?	?	?	?	?
1:52068796-SNV	1	52068796	?	G	A	Stat4	synonymous_variant	exon	Other	NM_011487	5	NM_011487:c.423G>A	p.Arg141=	synonymous_variant	Other	0	1	1	G/A	rs37530903	Is Validated	20849:Stat4	126	unspecified	snp
1:52071819-SNV	1	52071819	?	T	G	Stat4	intron_variant	intron	Other	NM_011487	6	NM_011487:c.466-42T>G	?	intron_variant	Other	0	1	1	T/G	rs229545167	Is Validated	20849:Stat4	137	unspecified	snp
1:52071825-SNV	1	52071825	?	G	A	Stat4	intron_variant	intron	Other	NM_011487	6	NM_011487:c.466-36G>A	?	intron_variant	Other	0	1	1	G/A	rs6390090	Is Validated	20849:Stat4	116	unspecified	snp
1:52096756-SNV	1	52096756	?	T	A	Stat4	intron_variant	intron	Other	NM_011487	15	NM_011487:c.1252-29T>A	?	intron_variant	Other	0	1	1	T/A	rs36676682	Is Validated	20849:Stat4	126	unspecified	snp
1:52098372-Ins	1	52098372	?	-	T	Stat4	splice_region_variant	intron	Other	NM_011487	16	NM_011487:c.1336-7dupT	?	splice_region_variant	Other	1	0	1	?	?	?	?	?	?	?
1:52098494-SNV	1	52098494	?	C	T	Stat4	intron_variant	intron	Other	NM_011487	16	NM_011487:c.1434+9C>T	?	intron_variant	Other	0	1	1	C/T	rs37596245	Is Validated	20849:Stat4	126	unspecified	snp
1:52100407-SNV	1	52100407	?	C	T	Stat4	synonymous_variant	exon	Other	NM_011487	17	NM_011487:c.1518C>T	p.Val506=	synonymous_variant	Other	0	1	1	C/T	rs36523132	Is Validated	20849:Stat4	126	unspecified	snp
1:52126498-SNV	1	52126498	?	A	G	Stat1	intron_variant	intron	Other	NM_001205313	5	NM_001205313:c.274-22A>G	?	intron_variant	Other	0	1	1	A/G	rs8239117	RS orientation is reversed,Is Validated	20846:Stat1	118	unspecified	snp
1:52139360-SNV	1	52139360	?	T	C	Stat1	splice_region_variant	intron	Other	NM_001205313	10	NM_001205313:c.944+8T>C	?	splice_region_variant	Other	0	1	1	T/C	rs38877244	Is Validated	20846:Stat1	126	unspecified	snp
1:52144075-Ins	1	52144075	?	-	T	Stat1	splice_region_variant	intron	Other	NM_001205313	13	NM_001205313:c.1098-5dupT	?	splice_region_variant	Other	1	0	1	?	?	?	?	?	?	?
1:52144110-SNV	1	52144110	?	T	A	Stat1	synonymous_variant	exon	Other	NM_001205313	13	NM_001205313:c.1122T>A	p.Val374=	synonymous_variant	Other	0	1	1	T/A	rs39169837	Is Validated	20846:Stat1	126	unspecified	snp
1:52145219-SNV	1	52145219	?	C	T	Stat1	intron_variant	intron	Other	NM_001205313	15	NM_001205313:c.1263+28C>T	?	intron_variant	Other	0	1	1	C/T	rs249622482	?	20846:Stat1	137	unspecified	snp
1:52168421-SNV	1	52168421	?	A	C	Gls	intron_variant	intron	Other	NM_001081081	17	NM_001081081:c.1805-22T>G	?	intron_variant	Other	0	1	1	A/C	rs236809643	?	14660:Gls	137	unspecified	snp
1:52168451-SNV	1	52168451	?	G	A	Gls	intron_variant	intron	Other	NM_001081081	16	NM_001081081:c.1804+34C>T	?	intron_variant	Other	0	1	1	G/A	rs39423631	Is Validated	14660:Gls	126	unspecified	snp
1:52168480-SNV	1	52168480	?	G	A	Gls	splice_region_variant	intron	Other	NM_001081081	16	NM_001081081:c.1804+5C>T	?	splice_region_variant	Other	0	1	1	G/A	rs36501008	Is Validated	14660:Gls	126	unspecified	snp
1:52196103-SNV	1	52196103	?	G	T	Gls	intron_variant	intron	Other	NM_001081081	11	NM_001081081:c.1263+62C>A	?	intron_variant	Other	0	1	1	G/T	rs247179444	?	14660:Gls	137	unspecified	snp
1:52196235-Del	1	52196235	?	A	-	Gls	intron_variant	intron	Other	NM_001081081	11	NM_001081081:c.1213-20delT	?	intron_variant	Other	-1	1	0	A/-	rs241235883	?	14660:Gls	137	unspecified	in-del
1:52207267-SNV	1	52207267	?	A	C	Gls	intron_variant	intron	Other	NM_001081081	7	NM_001081081:c.1053+34T>G	?	intron_variant	Other	0	1	1	A/C	rs37362310	Is Validated	14660:Gls	126	unspecified	snp
1:52214537-SNV	1	52214537	?	C	T	Gls	synonymous_variant	exon	Other	NM_001081081	5	NM_001081081:c.771G>A	p.Gln257=	synonymous_variant	Other	0	1	1	C/T	rs37966753	Is Validated	14660:Gls	126	unspecified	snp
1:52219923-Del	1	52219923	?	A	-	Gls	intron_variant	intron	Other	NM_001081081	2	NM_001081081:c.498+20delT	?	intron_variant	Other	-1	1	0	?	?	?	?	?	?	?
1:52464773-SNV	1	52464773	?	G	A	Nab1	intron_variant	intron	Other	NM_008667	6	NM_008667:c.1255+12C>T	?	intron_variant	Other	0	1	1	G/A	rs47234767	Is Validated	17936:Nab1	127	unspecified	snp
1:52466990-SNV	1	52466990	?	C	G	Nab1	intron_variant	intron	Other	NM_008667	5	NM_008667:c.1003-11G>C	?	intron_variant	Other	0	1	1	C/G	rs259236844	Is Validated	17936:Nab1	137	unspecified	snp
1:52481030-SNV	1	52481030	?	G	A	Nab1	intron_variant	intron	Other	NM_008667	3	NM_008667:c.817-26C>T	?	intron_variant	Other	0	1	1	G/A	rs45762482	Is Validated	17936:Nab1	127	unspecified	snp
1:52490035-SNV	1	52490035	?	T	G	Nab1	synonymous_variant	exon	Other	NM_008667	2	NM_008667:c.702A>C	p.Ile234=	synonymous_variant	Other	0	1	1	T/G	rs51394696	Is Validated	17936:Nab1	128	unspecified	snp
1:52490118-SNV	1	52490118	?	G	A	Nab1	missense_variant	exon	Missense	NM_008667	2	NM_008667:c.619C>T	p.Pro207Ser	missense_variant	Missense	0	1	1	G/A	rs260362968	Is Validated	17936:Nab1	137	unspecified	snp
1:52490248-SNV	1	52490248	?	A	G	Nab1	synonymous_variant	exon	Other	NM_008667	2	NM_008667:c.489T>C	p.His163=	synonymous_variant	Other	0	1	1	A/G	rs50733138	Is Validated	17936:Nab1	127	unspecified	snp
1:52637342-Del	1	52637342	?	T	-	Tmem194b	intron_variant	intron	Other	NR_024590	2	NR_024590:n.148-15delT	?	intron_variant	Other	-1	1	0	?	?	?	?	?	?	?
1:52640958-SNV	1	52640958	?	G	A	Tmem194b	missense_variant	exon	Missense	NR_024590	3	NR_024590:n.393G>A	?	non_coding_exon_variant	Other	0	1	1	G/A	rs243317728	Is Validated	227094:Tmem194b	137	unspecified	snp
1:52640964-SNV	1	52640964	?	A	G	Tmem194b	missense_variant	exon	Missense	NR_024590	3	NR_024590:n.399A>G	?	non_coding_exon_variant	Other	0	1	1	A/G	rs51083681	Is Validated	227094:Tmem194b	127	unspecified	snp
1:52640990-SNV	1	52640990	?	A	C	Tmem194b	synonymous_variant	exon	Other	NR_024590	3	NR_024590:n.425A>C	?	non_coding_exon_variant	Other	0	1	1	A/C	rs50643945	Is Validated	227094:Tmem194b	127	unspecified	snp
1:52642297-Del	1	52642297	?	T	-	Tmem194b	intron_variant	intron	Other	NR_024590	5	NR_024590:n.569-16delT	?	intron_variant	Other	-1	1	0	T/-	rs248241446	?	227094:Tmem194b	137	unspecified	in-del
1:52651922-SNV	1	52651922	?	C	T	Tmem194b	downstream_gene_variant	downstream_intergenic	Unknown	NR_024590	9	NR_024590:n.3351C>T	?	downstream_gene_variant	Unknown	0	1	1	C/T	rs253278816	Is Validated	227094:Tmem194b	137	unspecified	snp
1:52651968-SNV	1	52651968	?	A	T	Tmem194b	downstream_gene_variant	downstream_intergenic	Unknown	NR_024590	9	NR_024590:n.3397A>T	?	downstream_gene_variant	Unknown	0	1	1	A/T	rs51859523	Is Validated	227094:Tmem194b	128	unspecified	snp
1:52657015-SNV	1	52657015	?	T	C	Mfsd6	3_prime_UTR_variant	UTR3	Other	NM_133829	7	NM_133829:c.*1327A>G	?	3_prime_UTR_variant	Other	0	1	1	T/C	rs48564492	Is Validated	98682:Mfsd6	127	unspecified	snp
1:52658451-SNV	1	52658451	?	G	A	Mfsd6	missense_variant	exon	Missense	NM_133829	7	NM_133829:c.2276C>T	p.Pro759Leu	missense_variant	Missense	0	1	1	G/A	rs227277884	?	98682:Mfsd6	137	unspecified	snp
1:52660635-SNV	1	52660635	?	T	C	Mfsd6	3_prime_UTR_variant	UTR3	Other	NM_133829	6	NM_133829:c.2181+172A>G	?	intron_variant	Other	0	1	1	T/C	rs49086827	Is Validated	98682:Mfsd6	127	unspecified	snp
1:52660652-Ins	1	52660652	?	-	CC	Mfsd6	3_prime_UTR_variant	UTR3	Other	NM_133829	6	NM_133829:c.2181+155_2181+156insGG	?	intron_variant	Other	2	0	2	-/CC	rs231443554	?	98682:Mfsd6	137	unspecified	in-del
1:52661053-SNV	1	52661053	?	G	A	Mfsd6	synonymous_variant	exon	Other	NM_133829	6	NM_133829:c.1935C>T	p.Pro645=	synonymous_variant	Other	0	1	1	G/A	rs46462964	Is Validated	98682:Mfsd6	127	unspecified	snp
1:52663361-SNV	1	52663361	?	T	C	Mfsd6	synonymous_variant	exon	Other	NM_133829	4	NM_133829:c.1725A>G	p.Gly575=	synonymous_variant	Other	0	1	1	T/C	rs47708825	Is Validated	98682:Mfsd6	127	unspecified	snp
1:52663394-SNV	1	52663394	?	A	G	Mfsd6	synonymous_variant	exon	Other	NM_133829	4	NM_133829:c.1692T>C	p.Ala564=	synonymous_variant	Other	0	1	1	A/G	rs212009581	?	98682:Mfsd6	137	unspecified	snp
1:52663477-SNV	1	52663477	?	T	G	Mfsd6	intron_variant	intron	Other	NM_133829	4	NM_133829:c.1640-31A>C	?	intron_variant	Other	0	1	1	T/G	rs250878402	?	98682:Mfsd6	137	unspecified	snp
1:52663481-SNV	1	52663481	?	T	C	Mfsd6	intron_variant	intron	Other	NM_133829	4	NM_133829:c.1640-35A>G	?	intron_variant	Other	0	1	1	T/C	rs263673797	Is Validated	98682:Mfsd6	137	unspecified	snp
1:52708829-SNV	1	52708829	?	T	C	Mfsd6	synonymous_variant	exon	Other	NM_133829	2	NM_133829:c.876A>G	p.Leu292=	synonymous_variant	Other	0	1	1	T/C	rs49570407	Is Validated	98682:Mfsd6	127	unspecified	snp
1:53066652-SNV	1	53066652	?	T	C	Mstn	3_prime_UTR_variant	UTR3	Other	NM_010834	3	NM_010834:c.*21T>C	?	3_prime_UTR_variant	Other	0	1	1	T/C	rs32736000	Is Validated	17700:Mstn	125	unspecified	snp
1:53207530-SNV	1	53207530	?	A	C	Pms1	intron_variant	intron	Other	NM_153556	8	NM_153556:c.966+46T>G	?	intron_variant	Other	0	1	1	A/C	rs32734217	Is Validated	227099:Pms1	125	unspecified	snp
1:53267791-Del	1	53267791	?	AC	-	Pms1	intron_variant	intron	Other	NM_153556	4	NM_153556:c.418+36_418+37delGT	?	intron_variant	Other	-2	2	0	?	?	?	?	?	?	?
1:53397263-SNV	1	53397263	?	G	A	Dnah7a	synonymous_variant	exon	Other	NM_001252070	66	NM_001252070:c.11919C>T	p.Tyr3973=	synonymous_variant	Other	0	1	1	G/A	rs32777944	Is Validated	627872:Dnah7a	125	unspecified	snp
1:53397276-SNV	1	53397276	?	C	T	Dnah7a	missense_variant	exon	Missense	NM_001252070	66	NM_001252070:c.11906G>A	p.Arg3969Lys	missense_variant	Missense	0	1	1	C/T	rs32777102	Is Validated	627872:Dnah7a	125	unspecified	snp
1:53397280-SNV	1	53397280	?	G	A	Dnah7a	missense_variant	exon	Missense	NM_001252070	66	NM_001252070:c.11902C>T	p.Pro3968Ser	missense_variant	Missense	0	1	1	G/A	rs233157272	?	627872:Dnah7a	137	unspecified	snp
1:53457594-Ins	1	53457594	?	-	AT	Dnah7a	intron_variant	intron	Other	NM_001252070	51	NM_001252070:c.9425+76_9425+77dupAT	?	intron_variant	Other	2	0	2	?	?	?	?	?	?	?
1:53559103-SNV	1	53559103	?	G	A	Dnah7a	synonymous_variant	exon	Other	NM_001252070	28	NM_001252070:c.4272C>T	p.Cys1424=	synonymous_variant	Other	0	1	1	G/A	rs579901772	?	627872:Dnah7a	142	unspecified	snp
1:53565623-SNV	1	53565623	?	G	A	Dnah7a	intron_variant	intron	Other	NM_001252070	25	NM_001252070:c.3935+40C>T	?	intron_variant	Other	0	1	1	G/A	rs582307675	?	627872:Dnah7a	142	unspecified	snp
1:53565787-Del	1	53565787	?	A	-	Dnah7a	intron_variant	intron	Other	NM_001252070	25	NM_001252070:c.3826-15delT	?	intron_variant	Other	-1	1	0	?	?	?	?	?	?	?
1:53577334-Ins	1	53577334	?	-	T	Dnah7a	splice_region_variant	intron	Other	NM_001252070	23	NM_001252070:c.3472-5dupA	?	splice_region_variant	Other	1	0	1	?	?	?	?	?	?	?
1:53584676-Ins	1	53584676	?	-	T	Dnah7a	intron_variant	intron	Other	NM_001252070	21	NM_001252070:c.3079-25dupA	?	intron_variant	Other	1	0	1	?	?	?	?	?	?	?
1:53623500-SNV	1	53623500	?	A	T	Dnah7a	missense_variant	exon	Missense	NM_001252070	17	NM_001252070:c.1901T>A	p.Ile634Asn	missense_variant	Missense	0	1	1	A/T	rs250337086	Is Validated	627872:Dnah7a	137	unspecified	snp
1:53627012-SNV	1	53627012	?	G	A	Dnah7a	intron_variant	intron	Other	NM_001252070	16	NM_001252070:c.1833+22C>T	?	intron_variant	Other	0	1	1	G/A	rs32758097	Is Validated	627872:Dnah7a	125	unspecified	snp
1:53663819-SNV	1	53663819	?	C	T	Dnah7a	synonymous_variant	exon	Other	NM_001252070	7	NM_001252070:c.471G>A	p.Thr157=	synonymous_variant	Other	0	1	1	C/T	rs32762833	Is Validated	627872:Dnah7a	125	unspecified	snp
1:53684931-SNV	1	53684931	?	T	C	Dnah7a	intron_variant	intron	Other	NM_001252070	6	NM_001252070:c.340-32A>G	?	intron_variant	Other	0	1	1	T/C	rs230096140	Is Validated	627872:Dnah7a	137	unspecified	snp
1:53686464-Ins	1	53686464	?	-	T	Dnah7a	intron_variant	intron	Other	NM_001252070	4	NM_001252070:c.250+35dupA	?	intron_variant	Other	1	0	1	-/T	rs247534385	?	627872:Dnah7a	137	unspecified	in-del
1:53698709-SNV	1	53698709	?	C	T	Dnah7a	intron_variant	intron	Other	NM_001252070	3	NM_001252070:c.79-15G>A	?	intron_variant	Other	0	1	1	C/T	rs32758916	Is Validated	627872:Dnah7a	125	unspecified	snp
1:53702043-SNV	1	53702043	?	A	G	Dnah7a	missense_variant	exon	Missense	NM_001252070	2	NM_001252070:c.53T>C	p.Val18Ala	missense_variant	Missense	0	1	1	A/G	rs218405511	Is Validated	627872:Dnah7a	137	unspecified	snp
1:53757752-SNV	1	53757752	?	T	C	Stk17b	synonymous_variant	exon	Other	NM_133810	8	NM_133810:c.855A>G	p.Glu285=	synonymous_variant	Other	0	1	1	T/C	rs243994442	Is Validated	102634815:LOC102634815|98267:Stk17b	137	unspecified	snp
1:53764033-SNV	1	53764033	?	T	C	Stk17b	synonymous_variant	exon	Other	NM_133810	5	NM_133810:c.606A>G	p.Leu202=	synonymous_variant	Other	0	1	1	T/C	rs248723797	Is Validated	98267:Stk17b	137	unspecified	snp
1:53766079-SNV	1	53766079	?	A	C	Stk17b	intron_variant	intron	Other	NM_133810	4	NM_133810:c.336-14T>G	?	intron_variant	Other	0	1	1	A/C	rs221595563	Is Validated	98267:Stk17b	137	unspecified	snp
1:53771717-SNV	1	53771717	?	T	C	Stk17b	synonymous_variant	exon	Other	NM_133810	3	NM_133810:c.228A>G	p.Glu76=	synonymous_variant	Other	0	1	1	T/C	rs32758824	Is Validated	98267:Stk17b	125	unspecified	snp
1:53771740-SNV	1	53771740	?	T	G	Stk17b	synonymous_variant	exon	Other	NM_133810	3	NM_133810:c.205A>C	p.Arg69=	synonymous_variant	Other	0	1	1	T/G	rs13471061	RS orientation is reversed,Is Validated	98267:Stk17b	121	unspecified	snp
1:53776570-SNV	1	53776570	?	A	C	Stk17b	missense_variant	exon	Missense	NM_133810	2	NM_133810:c.69T>G	p.Ile23Met	missense_variant	Missense	0	1	1	?	?	?	?	?	?	?
1:53776671-Ins	1	53776671	?	-	CT	Stk17b	5_prime_UTR_variant	UTR5	Other	NM_133810	2	NM_133810:c.-33_-32insAG	?	5_prime_UTR_variant	Other	2	0	2	-/CT	rs213035793	?	98267:Stk17b	137	unspecified	in-del
1:53776693-SNV	1	53776693	?	G	C	Stk17b	intron_variant	intron	Other	NM_133810	2	NM_133810:c.-41-14C>G	?	intron_variant	Other	0	1	1	G/C	rs224230094	Is Validated	98267:Stk17b	137	unspecified	snp
1:53851653-SNV	1	53851653	?	A	G	Hecw2	synonymous_variant	exon	Other	NM_001001883	21	NM_001001883:c.3702T>C	p.Asp1234=	synonymous_variant	Other	0	1	1	A/G	rs51004392	Is Validated	329152:Hecw2	127	unspecified	snp
1:53851685-SNV	1	53851685	?	G	A	Hecw2	synonymous_variant	exon	Other	NM_001001883	21	NM_001001883:c.3670C>T	p.Leu1224=	synonymous_variant	Other	0	1	1	G/A	rs231609793	Is Validated	329152:Hecw2	137	unspecified	snp
1:53885295-SNV	1	53885295	?	T	C	Hecw2	intron_variant	intron	Other	NM_001001883	17	NM_001001883:c.3353+34A>G	?	intron_variant	Other	0	1	1	T/C	rs48747057	Is Validated	329152:Hecw2	127	unspecified	snp
1:53887548-SNV	1	53887548	?	A	T	Hecw2	intron_variant	intron	Other	NM_001001883	16	NM_001001883:c.3256+35T>A	?	intron_variant	Other	0	1	1	A/T	rs240624427	Is Validated	329152:Hecw2	137	unspecified	snp
1:53891077-SNV	1	53891077	?	T	C	Hecw2	intron_variant	intron	Other	NM_001001883	15	NM_001001883:c.3153+49A>G	?	intron_variant	Other	0	1	1	T/C	rs52543113	Is Validated	329152:Hecw2	128	unspecified	snp
1:53891306-SNV	1	53891306	?	T	C	Hecw2	intron_variant	intron	Other	NM_001001883	15	NM_001001883:c.3019-46A>G	?	intron_variant	Other	0	1	1	T/C	rs51567187	Is Validated	329152:Hecw2	128	unspecified	snp
1:53904457-SNV	1	53904457	?	A	G	Hecw2	intron_variant	intron	Other	NM_001001883	14	NM_001001883:c.2833-23T>C	?	intron_variant	Other	0	1	1	A/G	rs49560608	Is Validated	329152:Hecw2	127	unspecified	snp
1:53925918-SNV	1	53925918	?	C	T	Hecw2	missense_variant	exon	Missense	NM_001001883	9	NM_001001883:c.1748G>A	p.Gly583Glu	missense_variant	Missense	0	1	1	C/T	rs265647732	?	329152:Hecw2	137	unspecified	snp
1:54766844-SNV	1	54766844	?	A	G	Ankrd44	synonymous_variant	exon	Other	NM_001081433	5	NM_001081433:c.402T>C	p.Asn134=	synonymous_variant	Other	0	1	1	A/G	rs46118108	Is Validated	329154:Ankrd44|73980:4930444A19Rik	127	unspecified	snp
1:54792422-SNV	1	54792422	?	G	A	Ankrd44	intron_variant	intron	Other	NM_001081433	3	NM_001081433:c.190+31C>T	?	intron_variant	Other	0	1	1	G/A	rs49770057	Is Validated	329154:Ankrd44	127	unspecified	snp
1:54828621-SNV	1	54828621	?	T	C	Ankrd44	synonymous_variant	exon	Other	NM_001081433	2	NM_001081433:c.102A>G	p.Val34=	synonymous_variant	Other	0	1	1	T/C	rs254809454	Is Validated	329154:Ankrd44	137	unspecified	snp
1:54988159-Del	1	54988159	?	TAA	-	Sf3b1	splice_region_variant	intron	Other	NM_031179	24	NM_031179:c.3540-6_3540-4delTTA	?	splice_region_variant	Other	-3	3	0	TAA/-	rs215519116	?	81898:Sf3b1	137	unspecified	in-del
1:54990569-SNV	1	54990569	?	A	G	Sf3b1	synonymous_variant	exon	Other	NM_031179	23	NM_031179:c.3273T>C	p.His1091=	synonymous_variant	Other	0	1	1	A/G	rs50948058	Is Validated	81898:Sf3b1	127	unspecified	snp
1:54994469-Del	1	54994469	?	A	-	Sf3b1	splice_region_variant	intron	Other	NM_031179	22	NM_031179:c.3135-8delT	?	splice_region_variant	Other	-1	1	0	?	?	?	?	?	?	?
1:54999772-Del	1	54999772	?	G	-	Sf3b1	intron_variant	intron	Other	NM_031179	17	NM_031179:c.2371-20delC	?	intron_variant	Other	-1	1	0	G/-	rs240501189	?	81898:Sf3b1	137	unspecified	in-del
1:55000419-SNV	1	55000419	?	C	T	Sf3b1	intron_variant	intron	Other	NM_031179	15	NM_031179:c.2078-32G>A	?	intron_variant	Other	0	1	1	C/T	rs46700136	Is Validated	81898:Sf3b1	127	unspecified	snp
1:55007727-SNV	1	55007727	?	G	A	Sf3b1	intron_variant	intron	Other	NM_031179	7	NM_031179:c.667-10C>T	?	intron_variant	Other	0	1	1	G/A	rs248237501	Is Validated	81898:Sf3b1	137	unspecified	snp
1:55014552-SNV	1	55014552	?	A	G	Sf3b1	synonymous_variant	exon	Other	NM_031179	5	NM_031179:c.426T>C	p.Thr142=	synonymous_variant	Other	0	1	1	A/G	rs244277414	Is Validated	81898:Sf3b1	137	unspecified	snp
1:55019412-Del	1	55019412	?	A	-	Sf3b1	intron_variant	intron	Other	NM_031179	2	NM_031179:c.29-12delT	?	intron_variant	Other	-1	1	0	A/-	rs212688693	?	81898:Sf3b1	137	unspecified	in-del
1:55061302-SNV	1	55061302	?	A	G	Coq10b	missense_variant	exon	Missense	NM_001039710	2	NM_001039710:c.144A>G	p.Ile48Met	missense_variant	Missense	0	1	1	A/G	rs48410049	Is Validated	67876:Coq10b	127	unspecified	snp
1:55061320-SNV	1	55061320	?	G	A	Coq10b	synonymous_variant	exon	Other	NM_001039710	2	NM_001039710:c.162G>A	p.Pro54=	synonymous_variant	Other	0	1	1	G/A	rs48063654	Is Validated	67876:Coq10b	127	unspecified	snp
1:55061353-SNV	1	55061353	?	G	A	Coq10b	synonymous_variant	exon	Other	NM_001039710	2	NM_001039710:c.195G>A	p.Ala65=	synonymous_variant	Other	0	1	1	G/A	rs260903981	Is Validated	67876:Coq10b	137	unspecified	snp
1:55061359-SNV	1	55061359	?	T	C	Coq10b	synonymous_variant	exon	Other	NM_001039710	2	NM_001039710:c.201T>C	p.Thr67=	synonymous_variant	Other	0	1	1	T/C	rs48513030	Is Validated	67876:Coq10b	127	unspecified	snp
1:55078482-SNV	1	55078482	?	T	C	Hspd1	intron_variant	intron	Other	NM_010477	12	NM_010477:c.1570-42A>G	?	intron_variant	Other	0	1	1	T/C	rs50657959	Is Validated	15510:Hspd1	127	unspecified	snp
1:55084793-SNV	1	55084793	?	G	A	Hspd1	splice_region_variant	intron	Other	NM_010477	3	NM_010477:c.175-8C>T	?	splice_region_variant	Other	0	1	1	G/A	rs261994162	Is Validated	15510:Hspd1	137	unspecified	snp
1:55086755-Del	1	55086755	?	TA	-	Hspd1	intron_variant	intron	Other	NM_010477	2	NM_010477:c.174+10_174+11delTA	?	intron_variant	Other	-2	2	0	TA/-	rs234580137	?	15510:Hspd1|15528:Hspe1	137	unspecified	in-del
1:55089013-SNV	1	55089013	?	C	T	Hspe1	intron_variant	intron	Other	NM_008303	2	NM_008303:c.4-38C>T	?	intron_variant	Other	0	1	1	C/T	rs237992259	Is Validated	15510:Hspd1|15528:Hspe1	137	unspecified	snp
1:55089113-SNV	1	55089113	?	T	C	Hspe1	synonymous_variant	exon	Other	NM_008303	2	NM_008303:c.66T>C	p.Ala22=	synonymous_variant	Other	0	1	1	T/C	rs232685662	?	15510:Hspd1|15528:Hspe1	137	unspecified	snp
1:55091220-SNV	1	55091220	?	A	G	Hspe1	3_prime_UTR_variant	UTR3	Other	NM_008303	4	NM_008303:c.*100A>G	?	3_prime_UTR_variant	Other	0	1	1	A/G	rs13459243	?	15528:Hspe1	121	unspecified	snp
1:55171885-SNV	1	55171885	?	A	G	Rftn2	synonymous_variant	exon	Other	NM_028713	9	NM_028713:c.1428T>C	p.Ser476=	synonymous_variant	Other	0	1	1	A/G	rs32794189	Is Validated	74013:Rftn2	125	unspecified	snp
1:57937988-SNV	1	57937988	?	G	T	Spats2l	missense_variant	exon	Missense	NM_144882	11	NM_144882:c.984G>T	p.Glu328Asp	missense_variant	Missense	0	1	1	?	?	?	?	?	?	?
1:58263405-Del	1	58263405	?	T	-	Aox4	intron_variant	intron	Other	NM_023631	30	NM_023631:c.3422+23delT	?	intron_variant	Other	-1	1	0	T/-	rs240984715	?	102636191:LOC102636191|71872:Aox4	137	unspecified	in-del
1:58647071-SNV	1	58647071	?	C	T	?	?	?	?	?	?	?	?	?	?	?	?	?	C/T	rs233719732	?	?	137	unspecified	snp
1:59117375-Del	1	59117375	?	G	-	Tmem237	intron_variant	intron	Other	NM_001033449	3	NM_001033449:c.96-34delC	?	intron_variant	Other	-1	1	0	G/-	rs232595979	?	381259:Tmem237	137	unspecified	in-del
1:59118015-SNV	1	59118015	?	G	A	Tmem237	intron_variant	intron	Other	NM_001033449	2	NM_001033449:c.64-9C>T	?	intron_variant	Other	0	1	1	G/A	rs31099458	Is Validated	381259:Tmem237	125	unspecified	snp
1:59118019-SNV	1	59118019	?	G	A	Tmem237	intron_variant	intron	Other	NM_001033449	2	NM_001033449:c.64-13C>T	?	intron_variant	Other	0	1	1	G/A	rs32633885	Is Validated	381259:Tmem237	125	unspecified	snp
1:59119654-SNV	1	59119654	?	A	C	Tmem237	intron_variant	intron	Other	NM_001033449	1	NM_001033449:c.63+298T>G	?	intron_variant	Other	0	1	1	A/C	rs6245700	Is Validated	381259:Tmem237	116	unspecified	snp
1:59119707-SNV	1	59119707	?	G	A	Tmem237	missense_variant	exon	Missense	NM_001033449	1	NM_001033449:c.63+245C>T	?	intron_variant	Other	0	1	1	G/A	rs32076693	Is Validated	381259:Tmem237	125	unspecified	snp
1:59125604-SNV	1	59125604	?	A	G	Mpp4	missense_variant	exon	Missense	NM_001164682	20	NM_001164682:c.1448T>C	p.Phe483Ser	missense_variant	Missense	0	1	1	A/G	rs30596406	Is Validated	227157:Mpp4	125	unspecified	snp
1:59128928-SNV	1	59128928	?	G	A	Mpp4	splice_region_variant	intron	Other	NM_001164682	19	NM_001164682:c.1435+4C>T	?	splice_region_variant	Other	0	1	1	G/A	rs36519146	Is Validated	227157:Mpp4	126	unspecified	snp
1:59129008-SNV	1	59129008	?	A	C	Mpp4	synonymous_variant	exon	Other	NM_001164682	19	NM_001164682:c.1359T>G	p.Pro453=	synonymous_variant	Other	0	1	1	A/C	rs38133303	Is Validated	227157:Mpp4	126	unspecified	snp
1:59136825-Ins	1	59136825	?	-	T	Mpp4	intron_variant	intron	Other	NM_001164682	15	NM_001164682:c.1126+14dupA	?	intron_variant	Other	1	0	1	-/T	rs238083827	?	227157:Mpp4	137	unspecified	in-del
1:60257625-Ins	1	60257625	?	-	A	Nbeal1	intron_variant	intron	Other	NM_173444	25	NM_173444:c.3637+37dupA	?	intron_variant	Other	1	0	1	-/A	rs246702845	?	269198:Nbeal1	137	unspecified	in-del
1:62637853-SNV	1	62637853	?	G	A	Pard3b	missense_variant	exon	Missense	NM_001081050	23	NM_001081050:c.3542G>A	p.Ser1181Asn	missense_variant	Missense	0	1	1	G/A	rs47717251	Is Validated	72823:Pard3b	127	unspecified	snp
1:62637917-SNV	1	62637917	?	G	A	Pard3b	synonymous_variant	exon	Other	NM_001081050	23	NM_001081050:c.3606G>A	p.Ala1202=	synonymous_variant	Other	0	1	1	G/A	rs49190619	Is Validated	72823:Pard3b	127	unspecified	snp
1:62637966-Del	1	62637966	?	A	-	Pard3b	3_prime_UTR_variant	UTR3	Other	NM_001081050	23	NM_001081050:c.*44delA	?	3_prime_UTR_variant	Other	-1	1	0	A/-	rs255761816	?	72823:Pard3b	137	unspecified	in-del
1:62661246-SNV	1	62661246	?	G	A	?	?	?	?	?	?	?	?	?	?	?	?	?	G/A	rs50547114	Is Validated	?	127	unspecified	snp
1:62661324-SNV	1	62661324	?	G	A	?	?	?	?	?	?	?	?	?	?	?	?	?	G/A	rs247623599	?	?	137	unspecified	snp
1:62661334-SNV	1	62661334	?	G	A	?	?	?	?	?	?	?	?	?	?	?	?	?	G/A	rs259484288	?	?	137	unspecified	snp
1:62661386-SNV	1	62661386	?	G	A	?	?	?	?	?	?	?	?	?	?	?	?	?	G/A	rs226884641	?	?	137	unspecified	snp
1:62704182-SNV	1	62704182	?	C	G	Nrp2	5_prime_UTR_variant	UTR5	Other	NM_001077403	1	NM_001077403:c.-23C>G	?	5_prime_UTR_variant	Other	0	1	1	C/G	rs13475891	Is Validated	18187:Nrp2	121	unspecified	snp
1:62764999-Del	1	62764999	?	G	-	Nrp2	intron_variant	intron	Other	NM_001077403	10	NM_001077403:c.1786+15delG	?	intron_variant	Other	-1	1	0	?	?	?	?	?	?	?
1:62783514-SNV	1	62783514	?	G	A	Nrp2	synonymous_variant	exon	Other	NM_001077403	13	NM_001077403:c.2265G>A	p.Lys755=	synonymous_variant	Other	0	1	1	G/A	rs47152856	Is Validated	18187:Nrp2	127	unspecified	snp
1:62783578-Del	1	62783578	?	GTGT	-	Nrp2	intron_variant	intron	Other	NM_001077403	13	NM_001077403:c.2307+33_2307+36delTGTG	?	intron_variant	Other	-4	4	0	GTGT/-	rs237394213	?	18187:Nrp2	137	unspecified	in-del
1:62786237-SNV	1	62786237	?	C	T	Nrp2	intron_variant	intron	Other	NM_001077403	15	NM_001077403:c.2405-44C>T	?	intron_variant	Other	0	1	1	C/T	rs32554358	Is Validated	18187:Nrp2	125	unspecified	snp
1:62786319-Del	1	62786319	?	AA	-	Nrp2	intron_variant	intron	Other	NM_001077403	15	NM_001077403:c.2440+11_2440+12delAA	?	intron_variant	Other	-2	2	0	AA/-	rs258294564	?	18187:Nrp2	137	unspecified	in-del
1:62812508-Ins	1	62812508	?	-	TT	Nrp2	intron_variant	intron	Other	NM_001077403	16	NM_001077403:c.2441-12_2441-11dupTT	?	intron_variant	Other	2	0	2	?	?	?	?	?	?	?
1:62812508-Ins-2	1	62812508	?	-	TTT	Nrp2	intron_variant	intron	Other	NM_001077403	16	NM_001077403:c.2441-13_2441-11dupTTT	?	intron_variant	Other	3	0	3	-/TTT	rs214333964	?	18187:Nrp2	137	unspecified	in-del
1:62812508-Ins-3	1	62812508	?	-	TT,TTT	Nrp2	intron_variant	intron	Other	NM_001077403	16	NM_001077403:c.2441-12_2441-11dupTT	?	intron_variant	Other	2	0	2	?	?	?	?	?	?	?
1:63151632-SNV	1	63151632	?	A	G	Gm11602,Ndufs1	missense_variant	exon	Missense	NR_045914,NM_145518	3,14	NR_045914:n.289-4588A>G,NM_145518:c.1472T>C	?,p.Val491Ala	intron_variant,missense_variant	Other,Missense	0	1	1	A/G	rs13471817	RS orientation is reversed,Is Validated	100380944:Ino80dos|227197:Ndufs1	121	unspecified	snp
1:63279830-Ins	1	63279830	?	-	CGT	Zdbf2	intron_variant	intron	Other	NM_028673	4	NM_028673:c.-169-937_-169-936insGTC	?	intron_variant	Other	3	0	3	-/CGT	rs259875159	?	73884:Zdbf2	137	unspecified	in-del
1:63530277-SNV	1	63530277	?	G	T	Adam23	synonymous_variant	exon	Other	NM_001177600	6	NM_001177600:c.690G>T	p.Pro230=	synonymous_variant	Other	0	1	1	?	?	?	?	?	?	?
1:63534303-SNV	1	63534303	?	A	G	Adam23	synonymous_variant	exon	Other	NM_001177600	7	NM_001177600:c.729A>G	p.Pro243=	synonymous_variant	Other	0	1	1	?	?	?	?	?	?	?
1:63535215-SNV	1	63535215	?	G	A	Adam23	splice_region_variant	intron	Other	NM_001177600	8	NM_001177600:c.858+7G>A	?	splice_region_variant	Other	0	1	1	?	?	?	?	?	?	?
1:63622963-SNV	1	63622963	?	T	G	Dytn	3_prime_UTR_variant	UTR3	Other	NM_001081658	15	NM_001081658:c.*52A>C	?	3_prime_UTR_variant	Other	0	1	1	T/G	rs50873881	Is Validated	241073:Dytn	127	unspecified	snp
1:63623085-SNV	1	63623085	?	A	G	Dytn	missense_variant	exon	Missense	NM_001081658	15	NM_001081658:c.1892T>C	p.Val631Ala	missense_variant	Missense	0	1	1	A/G	rs47776607	Is Validated	241073:Dytn	127	unspecified	snp
1:63633753-SNV	1	63633753	?	A	G	Dytn	missense_variant	exon	Missense	NM_001081658	14	NM_001081658:c.1490T>C	p.Leu497Pro	missense_variant	Missense	0	1	1	A/G	rs30042802	Is Validated	241073:Dytn	125	unspecified	snp
1:63661245-SNV	1	63661245	?	T	C	Dytn	missense_variant	exon	Missense	NM_001081658	9	NM_001081658:c.725A>G	p.His242Arg	missense_variant	Missense	0	1	1	T/C	rs30049034	Is Validated	241073:Dytn	125	unspecified	snp
1:63664366-SNV	1	63664366	?	A	C	Dytn	intron_variant	intron	Other	NM_001081658	8	NM_001081658:c.719+34T>G	?	intron_variant	Other	0	1	1	A/C	rs30049925	Is Validated	241073:Dytn	125	unspecified	snp
1:63664394-SNV	1	63664394	?	T	C	Dytn	splice_region_variant	intron	Other	NM_001081658	8	NM_001081658:c.719+6A>G	?	splice_region_variant	Other	0	1	1	T/C	rs30049928	Is Validated	241073:Dytn	125	unspecified	snp
1:63664735-SNV	1	63664735	?	C	T	Dytn	intron_variant	intron	Other	NM_001081658	7	NM_001081658:c.555+38G>A	?	intron_variant	Other	0	1	1	C/T	rs30049931	Is Validated	241073:Dytn	125	unspecified	snp
1:63664763-SNV	1	63664763	?	G	A	Dytn	intron_variant	intron	Other	NM_001081658	7	NM_001081658:c.555+10C>T	?	intron_variant	Other	0	1	1	G/A	rs46792416	Is Validated	241073:Dytn	127	unspecified	snp
1:63664810-SNV	1	63664810	?	C	T	Dytn	missense_variant	exon	Missense	NM_001081658	7	NM_001081658:c.518G>A	p.Arg173His	missense_variant	Missense	0	1	1	C/T	rs30042405	Is Validated	241073:Dytn	125	unspecified	snp
1:63685144-SNV	1	63685144	?	C	A	Dytn	5_prime_UTR_variant	UTR5	Other	NM_001081658	2	NM_001081658:c.-25G>T	?	5_prime_UTR_variant	Other	0	1	1	C/A	rs30047198	Is Validated	241073:Dytn	125	unspecified	snp
1:63964778-SNV	1	63964778	?	A	G	Gm13749	non_coding_exon_variant	exon	Other	NR_027824	1	NR_027824:n.52A>G	?	non_coding_exon_variant	Other	0	1	1	A/G	rs32270836	Is Validated	433315:Gm13749	125	unspecified	snp
1:63964817-SNV	1	63964817	?	T	A	Gm13749	intron_variant	intron	Other	NR_027824	1	NR_027824:n.72+19T>A	?	intron_variant	Other	0	1	1	T/A	rs46520849	Is Validated	433315:Gm13749	127	unspecified	snp
1:63967604-SNV	1	63967604	?	T	G	Gm13749	intron_variant	intron	Other	NR_027824	2	NR_027824:n.73-36T>G	?	intron_variant	Other	0	1	1	T/G	rs30087276	Is Validated	433315:Gm13749	125	unspecified	snp
1:63967678-SNV	1	63967678	?	G	C	Gm13749	non_coding_exon_variant	exon	Other	NR_027824	2	NR_027824:n.111G>C	?	non_coding_exon_variant	Other	0	1	1	G/C	rs30087279	Is Validated	433315:Gm13749	125	unspecified	snp
1:63967706-SNV	1	63967706	?	C	A	Gm13749	non_coding_exon_variant	exon	Other	NR_027824	2	NR_027824:n.139C>A	?	non_coding_exon_variant	Other	0	1	1	C/A	rs30088225	Is Validated	433315:Gm13749	125	unspecified	snp
1:63967787-SNV	1	63967787	?	G	A	Gm13749	non_coding_exon_variant	exon	Other	NR_027824	2	NR_027824:n.220G>A	?	non_coding_exon_variant	Other	0	1	1	G/A	rs30088231	Is Validated	433315:Gm13749	125	unspecified	snp
1:63968995-SNV	1	63968995	?	T	C	Gm13749	non_coding_exon_variant	exon	Other	NR_027824	2	NR_027824:n.1428T>C	?	non_coding_exon_variant	Other	0	1	1	T/C	rs49458128	Is Validated	433315:Gm13749	127	unspecified	snp
1:63969028-SNV	1	63969028	?	T	A	Gm13749	downstream_gene_variant	downstream_intergenic	Unknown	NR_027824	2	NR_027824:n.1461T>A	?	downstream_gene_variant	Unknown	0	1	1	T/A	rs30086080	Is Validated	433315:Gm13749	125	unspecified	snp
1:64702398-Ins	1	64702398	?	-	AAGTT	Ccnyl1	intron_variant	intron	Other	NM_001097644	3	NM_001097644:c.120+20_120+21insTTAAG	?	intron_variant	Other	5	0	5	-/AAGTT	rs243875135	?	227210:Ccnyl1	137	unspecified	in-del
1:64732717-SNV	1	64732717	?	A	G	Fzd5	3_prime_UTR_variant	UTR3	Other	NM_022721	2	NM_022721:c.*2126T>C	?	3_prime_UTR_variant	Other	0	1	1	A/G	rs30185403	Is Validated	14367:Fzd5	125	unspecified	snp
1:64735902-SNV	1	64735902	?	T	C	Fzd5	synonymous_variant	exon	Other	NM_022721	2	NM_022721:c.699A>G	p.Thr233=	synonymous_variant	Other	0	1	1	T/C	rs108349144	Is Validated	14367:Fzd5	132	unspecified	snp
1:65050833-SNV	1	65050833	?	G	A	Cryge	synonymous_variant	exon	Other	NM_007777	2	NM_007777:c.189C>T	p.Tyr63=	synonymous_variant	Other	0	1	1	G/A	rs31896846	Is Validated	12968:Cryge	125	unspecified	snp
1:65050868-SNV	1	65050868	?	C	T	Cryge	missense_variant	exon	Missense	NM_007777	2	NM_007777:c.154G>A	p.Ala52Thr	missense_variant	Missense	0	1	1	C/T	rs32471083	Is Validated	12968:Cryge	125	unspecified	snp
1:65051094-SNV	1	65051094	?	T	C	Cryge	intron_variant	intron	Other	NM_007777	1	NM_007777:c.9+11A>G	?	intron_variant	Other	0	1	1	T/C	rs30805491	Is Validated	12968:Cryge	125	unspecified	snp
1:65062114-SNV	1	65062114	?	C	T	Crygd	synonymous_variant	exon	Other	NM_007776	3	NM_007776:c.321G>A	p.Glu107=	synonymous_variant	Other	0	1	1	C/T	rs31905852	Is Validated	12967:Crygd	125	unspecified	snp
1:65063048-SNV	1	65063048	?	T	G	Crygd	intron_variant	intron	Other	NM_007776	2	NM_007776:c.252+11A>C	?	intron_variant	Other	0	1	1	T/G	rs50747586	Is Validated	12967:Crygd	127	unspecified	snp
1:65063155-SNV	1	65063155	?	C	T	Crygd	synonymous_variant	exon	Other	NM_007776	2	NM_007776:c.156G>A	p.Thr52=	synonymous_variant	Other	0	1	1	C/T	rs231704885	?	12967:Crygd	137	unspecified	snp
1:65063157-SNV	1	65063157	?	T	C	Crygd	missense_variant	exon	Missense	NM_007776	2	NM_007776:c.154A>G	p.Thr52Ala	missense_variant	Missense	0	1	1	T/C	rs250733636	?	12967:Crygd	137	unspecified	snp
1:65071740-SNV	1	65071740	?	T	C	Crygc	synonymous_variant	exon	Other	NM_001082573	3	NM_001082573:c.387A>G	p.Glu129=	synonymous_variant	Other	0	1	1	T/C	rs31582161	Is Validated	12966:Crygc	125	unspecified	snp
1:65073303-SNV	1	65073303	?	G	T	Crygc	synonymous_variant	exon	Other	NM_001082573	2	NM_001082573:c.111C>A	p.Arg37=	synonymous_variant	Other	0	1	1	G/T	rs236099684	?	12966:Crygc	137	unspecified	snp
1:65073551-SNV	1	65073551	?	T	C	Crygc	upstream_gene_variant	upstream_intergenic	Unknown	NM_001082573	1	NM_001082573:c.-46A>G	?	upstream_gene_variant	Unknown	0	1	1	T/C	rs108570042	Is Validated	12966:Crygc	132	unspecified	snp
1:65081929-SNV	1	65081929	?	A	G	Crygb	missense_variant	exon	Missense	NM_144761	2	NM_144761:c.238T>C	p.Cys80Arg	missense_variant	Missense	0	1	1	A/G	rs32224474	Is Validated	12965:Crygb	125	unspecified	snp
1:65103305-SNV	1	65103305	?	G	A	Cryga	intron_variant	intron	Other	NM_007774	1	NM_007774:c.9+24C>T	?	intron_variant	Other	0	1	1	G/A	rs48837690	Is Validated	12964:Cryga	127	unspecified	snp
1:65351619-SNV	1	65351619	?	T	G	Pth2r	intron_variant	intron	Other	NM_139270	8	NM_139270:c.908+23T>G	?	intron_variant	Other	0	1	1	?	?	?	?	?	?	?
1:65926749-SNV	1	65926749	?	A	C	Crygf	synonymous_variant	exon	Other	NM_027010	2	NM_027010:c.111A>C	p.Arg37=	synonymous_variant	Other	0	1	1	?	?	?	?	?	?	?
1:65926872-SNV	1	65926872	?	C	T	Crygf	synonymous_variant	exon	Other	NM_027010	2	NM_027010:c.234C>T	p.Ser78=	synonymous_variant	Other	0	1	1	?	?	?	?	?	?	?
1:65926877-SNV	1	65926877	?	A	G	Crygf	missense_variant	exon	Missense	NM_027010	2	NM_027010:c.239A>G	p.His80Arg	missense_variant	Missense	0	1	1	?	?	?	?	?	?	?
1:65927939-SNV	1	65927939	?	C	T	Crygf	intron_variant	intron	Other	NM_027010	3	NM_027010:c.253-32C>T	?	intron_variant	Other	0	1	1	?	?	?	?	?	?	?
1:65927953-SNV	1	65927953	?	T	C	Crygf	intron_variant	intron	Other	NM_027010	3	NM_027010:c.253-18T>C	?	intron_variant	Other	0	1	1	?	?	?	?	?	?	?
1:65927965-SNV	1	65927965	?	A	G	Crygf	splice_region_variant	intron	Other	NM_027010	3	NM_027010:c.253-6A>G	?	splice_region_variant	Other	0	1	1	?	?	?	?	?	?	?
1:65927967-SNV	1	65927967	?	T	A	Crygf	splice_region_variant	intron	Other	NM_027010	3	NM_027010:c.253-4T>A	?	splice_region_variant	Other	0	1	1	?	?	?	?	?	?	?
1:65928171-SNV	1	65928171	?	T	C	Crygf	synonymous_variant	exon	Other	NM_027010	3	NM_027010:c.453T>C	p.Tyr151=	synonymous_variant	Other	0	1	1	?	?	?	?	?	?	?
1:65928186-SNV	1	65928186	?	T	C	Crygf	synonymous_variant	exon	Other	NM_027010	3	NM_027010:c.468T>C	p.Asp156=	synonymous_variant	Other	0	1	1	?	?	?	?	?	?	?
1:65928211-SNV	1	65928211	?	G	A	Crygf	missense_variant	exon	Missense	NM_027010	3	NM_027010:c.493G>A	p.Gly165Ser	missense_variant	Missense	0	1	1	?	?	?	?	?	?	?
1:66322565-SNV	1	66322565	?	C	T	Map2	intron_variant	intron	Other	NM_001039934	4	NM_001039934:c.-102+97C>T	?	intron_variant	Other	0	1	1	?	?	?	?	?	?	?
1:66322632-SNV	1	66322632	?	C	G	Map2	intron_variant	intron	Other	NM_001039934	4	NM_001039934:c.-102+164C>G	?	intron_variant	Other	0	1	1	?	?	?	?	?	?	?
1:66322635-SNV	1	66322635	?	G	A	Map2	intron_variant	intron	Other	NM_001039934	4	NM_001039934:c.-102+167G>A	?	intron_variant	Other	0	1	1	?	?	?	?	?	?	?
1:66322659-Ins	1	66322659	?	-	A	Map2	intron_variant	intron	Other	NM_001039934	4	NM_001039934:c.-102+196dupA	?	intron_variant	Other	1	0	1	-/A	rs387763469	?	17756:Map2	138	unspecified	in-del
1:66322708-SNV	1	66322708	?	T	A	Map2	intron_variant	intron	Other	NM_001039934	4	NM_001039934:c.-102+240T>A	?	intron_variant	Other	0	1	1	?	?	?	?	?	?	?
1:66322997-SNV	1	66322997	?	T	C	Map2	intron_variant	intron	Other	NM_001039934	4	NM_001039934:c.-102+529T>C	?	intron_variant	Other	0	1	1	?	?	?	?	?	?	?
1:66323142-SNV	1	66323142	?	A	G	Map2	intron_variant	intron	Other	NM_001039934	4	NM_001039934:c.-102+674A>G	?	intron_variant	Other	0	1	1	?	?	?	?	?	?	?
1:66323447-SNV	1	66323447	?	T	C	Map2	intron_variant	intron	Other	NM_001039934	4	NM_001039934:c.-102+979T>C	?	intron_variant	Other	0	1	1	?	?	?	?	?	?	?
1:66323508-SNV	1	66323508	?	T	A	Map2	intron_variant	intron	Other	NM_001039934	4	NM_001039934:c.-102+1040T>A	?	intron_variant	Other	0	1	1	?	?	?	?	?	?	?
1:66323531-SNV	1	66323531	?	T	C	Map2	intron_variant	intron	Other	NM_001039934	4	NM_001039934:c.-102+1063T>C	?	intron_variant	Other	0	1	1	?	?	?	?	?	?	?
1:66323585-SNV	1	66323585	?	A	G	Map2	intron_variant	intron	Other	NM_001039934	4	NM_001039934:c.-102+1117A>G	?	intron_variant	Other	0	1	1	?	?	?	?	?	?	?
1:66323632-SNV	1	66323632	?	T	G	Map2	intron_variant	intron	Other	NM_001039934	4	NM_001039934:c.-102+1164T>G	?	intron_variant	Other	0	1	1	?	?	?	?	?	?	?
1:66399450-SNV	1	66399450	?	T	A	Map2	synonymous_variant	exon	Other	NM_001039934	7	NM_001039934:c.324T>A	p.Gly108=	synonymous_variant	Other	0	1	1	?	?	?	?	?	?	?
1:66399472-SNV	1	66399472	?	C	T	Map2	missense_variant	exon	Missense	NM_001039934	7	NM_001039934:c.346C>T	p.His116Tyr	missense_variant	Missense	0	1	1	?	?	?	?	?	?	?
1:66401404-SNV	1	66401404	?	T	A	Map2	intron_variant	intron	Other	NM_001039934	8	NM_001039934:c.377-40T>A	?	intron_variant	Other	0	1	1	?	?	?	?	?	?	?
1:66401475-SNV	1	66401475	?	G	C	Map2	synonymous_variant	exon	Other	NM_001039934	8	NM_001039934:c.408G>C	p.Ser136=	synonymous_variant	Other	0	1	1	?	?	?	?	?	?	?
1:66401496-SNV	1	66401496	?	A	G	Map2	synonymous_variant	exon	Other	NM_001039934	8	NM_001039934:c.429A>G	p.Ser143=	synonymous_variant	Other	0	1	1	?	?	?	?	?	?	?
1:66401528-SNV	1	66401528	?	C	G	Map2	splice_region_variant	intron	Other	NM_001039934	8	NM_001039934:c.454+7C>G	?	splice_region_variant	Other	0	1	1	?	?	?	?	?	?	?
1:66412957-SNV	1	66412957	?	A	G	Map2	intron_variant	intron	Other	NM_001039934	9	NM_001039934:c.455-7178A>G	?	intron_variant	Other	0	1	1	?	?	?	?	?	?	?
1:66413194-SNV	1	66413194	?	A	G	Map2	intron_variant	intron	Other	NM_001039934	9	NM_001039934:c.455-6941A>G	?	intron_variant	Other	0	1	1	?	?	?	?	?	?	?
1:66413315-SNV	1	66413315	?	A	G	Map2	intron_variant	intron	Other	NM_001039934	9	NM_001039934:c.455-6820A>G	?	intron_variant	Other	0	1	1	?	?	?	?	?	?	?
1:66413329-SNV	1	66413329	?	T	G	Map2	intron_variant	intron	Other	NM_001039934	9	NM_001039934:c.455-6806T>G	?	intron_variant	Other	0	1	1	?	?	?	?	?	?	?
1:66413599-SNV	1	66413599	?	A	G	Map2	intron_variant	intron	Other	NM_001039934	9	NM_001039934:c.455-6536A>G	?	intron_variant	Other	0	1	1	?	?	?	?	?	?	?
1:66413883-SNV	1	66413883	?	A	G	Map2	intron_variant	intron	Other	NM_001039934	9	NM_001039934:c.455-6252A>G	?	intron_variant	Other	0	1	1	?	?	?	?	?	?	?
1:66414226-SNV	1	66414226	?	T	A	Map2	intron_variant	intron	Other	NM_001039934	9	NM_001039934:c.455-5909T>A	?	intron_variant	Other	0	1	1	?	?	?	?	?	?	?
1:66414262-SNV	1	66414262	?	A	G	Map2	intron_variant	intron	Other	NM_001039934	9	NM_001039934:c.455-5873A>G	?	intron_variant	Other	0	1	1	?	?	?	?	?	?	?
1:66414658-SNV	1	66414658	?	C	T	Map2	intron_variant	intron	Other	NM_001039934	9	NM_001039934:c.455-5477C>T	?	intron_variant	Other	0	1	1	?	?	?	?	?	?	?
1:66414791-SNV	1	66414791	?	A	G	Map2	intron_variant	intron	Other	NM_001039934	9	NM_001039934:c.455-5344A>G	?	intron_variant	Other	0	1	1	?	?	?	?	?	?	?
1:66414841-SNV	1	66414841	?	T	C	Map2	intron_variant	intron	Other	NM_001039934	9	NM_001039934:c.455-5294T>C	?	intron_variant	Other	0	1	1	?	?	?	?	?	?	?
1:66414928-SNV	1	66414928	?	T	C	Map2	intron_variant	intron	Other	NM_001039934	9	NM_001039934:c.455-5207T>C	?	intron_variant	Other	0	1	1	?	?	?	?	?	?	?
1:66414991-SNV	1	66414991	?	A	G	Map2	intron_variant	intron	Other	NM_001039934	9	NM_001039934:c.455-5144A>G	?	intron_variant	Other	0	1	1	?	?	?	?	?	?	?
1:66415306-SNV	1	66415306	?	A	G	Map2	intron_variant	intron	Other	NM_001039934	9	NM_001039934:c.455-4829A>G	?	intron_variant	Other	0	1	1	?	?	?	?	?	?	?
1:66415462-SNV	1	66415462	?	A	G	Map2	intron_variant	intron	Other	NM_001039934	9	NM_001039934:c.455-4673A>G	?	intron_variant	Other	0	1	1	?	?	?	?	?	?	?
1:66415642-SNV	1	66415642	?	C	A	Map2	intron_variant	intron	Other	NM_001039934	9	NM_001039934:c.455-4493C>A	?	intron_variant	Other	0	1	1	?	?	?	?	?	?	?
1:66415831-SNV	1	66415831	?	T	C	Map2	intron_variant	intron	Other	NM_001039934	9	NM_001039934:c.455-4304T>C	?	intron_variant	Other	0	1	1	?	?	?	?	?	?	?
1:66415843-SNV	1	66415843	?	T	C	Map2	intron_variant	intron	Other	NM_001039934	9	NM_001039934:c.455-4292T>C	?	intron_variant	Other	0	1	1	?	?	?	?	?	?	?
1:66415921-SNV	1	66415921	?	G	T	Map2	intron_variant	intron	Other	NM_001039934	9	NM_001039934:c.455-4214G>T	?	intron_variant	Other	0	1	1	?	?	?	?	?	?	?
1:66416050-SNV	1	66416050	?	C	T	Map2	intron_variant	intron	Other	NM_001039934	9	NM_001039934:c.455-4085C>T	?	intron_variant	Other	0	1	1	?	?	?	?	?	?	?
1:66416137-SNV	1	66416137	?	G	A	Map2	intron_variant	intron	Other	NM_001039934	9	NM_001039934:c.455-3998G>A	?	intron_variant	Other	0	1	1	?	?	?	?	?	?	?
1:66416169-SNV	1	66416169	?	C	T	Map2	intron_variant	intron	Other	NM_001039934	9	NM_001039934:c.455-3966C>T	?	intron_variant	Other	0	1	1	?	?	?	?	?	?	?
1:66416885-SNV	1	66416885	?	G	A	Map2	intron_variant	intron	Other	NM_001039934	9	NM_001039934:c.455-3250G>A	?	intron_variant	Other	0	1	1	?	?	?	?	?	?	?
1:66420104-SNV	1	66420104	?	G	A	Map2	intron_variant	intron	Other	NM_001039934	9	NM_001039934:c.455-31G>A	?	intron_variant	Other	0	1	1	?	?	?	?	?	?	?
1:66420107-SNV	1	66420107	?	C	T	Map2	intron_variant	intron	Other	NM_001039934	9	NM_001039934:c.455-28C>T	?	intron_variant	Other	0	1	1	?	?	?	?	?	?	?
1:66438836-SNV	1	66438836	?	G	C	Map2	synonymous_variant	exon	Other	NM_001039934	15	NM_001039934:c.1326G>C	p.Arg442=	synonymous_variant	Other	0	1	1	?	?	?	?	?	?	?
1:66438983-SNV	1	66438983	?	G	A	Map2	synonymous_variant	exon	Other	NM_001039934	15	NM_001039934:c.1473G>A	p.Ala491=	synonymous_variant	Other	0	1	1	?	?	?	?	?	?	?
1:66473225-SNV	1	66473225	?	G	A	Unc80	splice_region_variant	intron	Other	NM_175510	4	NM_175510:c.299-6G>A	?	splice_region_variant	Other	0	1	1	?	?	?	?	?	?	?
1:66473403-SNV	1	66473403	?	T	C	Unc80	synonymous_variant	exon	Other	NM_175510	4	NM_175510:c.471T>C	p.Ser157=	synonymous_variant	Other	0	1	1	?	?	?	?	?	?	?
1:66473545-SNV	1	66473545	?	T	C	Unc80	intron_variant	intron	Other	NM_175510	4	NM_175510:c.600+13T>C	?	intron_variant	Other	0	1	1	?	?	?	?	?	?	?
1:66473556-SNV	1	66473556	?	C	T	Unc80	intron_variant	intron	Other	NM_175510	4	NM_175510:c.600+24C>T	?	intron_variant	Other	0	1	1	?	?	?	?	?	?	?
1:66483274-SNV	1	66483274	?	T	C	Unc80	synonymous_variant	exon	Other	NM_175510	5	NM_175510:c.634T>C	p.Leu212=	synonymous_variant	Other	0	1	1	?	?	?	?	?	?	?
1:66483315-SNV	1	66483315	?	G	A	Unc80	synonymous_variant	exon	Other	NM_175510	5	NM_175510:c.675G>A	p.Glu225=	synonymous_variant	Other	0	1	1	?	?	?	?	?	?	?
1:66483333-SNV	1	66483333	?	G	A	Unc80	synonymous_variant	exon	Other	NM_175510	5	NM_175510:c.693G>A	p.Ala231=	synonymous_variant	Other	0	1	1	?	?	?	?	?	?	?
1:66483368-SNV	1	66483368	?	T	C	Unc80	splice_region_variant	intron	Other	NM_175510	5	NM_175510:c.724+4T>C	?	splice_region_variant	Other	0	1	1	?	?	?	?	?	?	?
1:66483385-Ins	1	66483385	?	-	G	Unc80	intron_variant	intron	Other	NM_175510	5	NM_175510:c.724+24dupG	?	intron_variant	Other	1	0	1	-/G	rs387762116	?	329178:Unc80	138	unspecified	in-del
1:66483402-SNV	1	66483402	?	G	A	Unc80	intron_variant	intron	Other	NM_175510	5	NM_175510:c.724+38G>A	?	intron_variant	Other	0	1	1	?	?	?	?	?	?	?
1:66483407-SNV	1	66483407	?	C	T	Unc80	intron_variant	intron	Other	NM_175510	5	NM_175510:c.724+43C>T	?	intron_variant	Other	0	1	1	?	?	?	?	?	?	?
1:66485742-Del	1	66485742	?	TT	-	Unc80	intron_variant	intron	Other	NM_175510	6	NM_175510:c.725-17_725-16delTT	?	intron_variant	Other	-2	2	0	TT/-	rs387158455	?	329178:Unc80	138	unspecified	in-del
1:66485826-SNV	1	66485826	?	C	A	Unc80	synonymous_variant	exon	Other	NM_175510	6	NM_175510:c.786C>A	p.Thr262=	synonymous_variant	Other	0	1	1	?	?	?	?	?	?	?
1:66491141-SNV	1	66491141	?	T	C	Unc80	intron_variant	intron	Other	NM_175510	7	NM_175510:c.941+10T>C	?	intron_variant	Other	0	1	1	?	?	?	?	?	?	?
1:66503508-SNV	1	66503508	?	T	C	Unc80	intron_variant	intron	Other	NM_175510	8	NM_175510:c.942-22T>C	?	intron_variant	Other	0	1	1	?	?	?	?	?	?	?
1:66503722-SNV	1	66503722	?	G	C	Unc80	synonymous_variant	exon	Other	NM_175510	8	NM_175510:c.1134G>C	p.Leu378=	synonymous_variant	Other	0	1	1	?	?	?	?	?	?	?
1:66503770-SNV	1	66503770	?	G	A	Unc80	synonymous_variant	exon	Other	NM_175510	8	NM_175510:c.1182G>A	p.Leu394=	synonymous_variant	Other	0	1	1	?	?	?	?	?	?	?
1:66504877-Ins	1	66504877	?	-	T	Unc80	intron_variant	intron	Other	NM_175510	9	NM_175510:c.1204-45dupT	?	intron_variant	Other	1	0	1	-/T	rs265940871	?	329178:Unc80	137	unspecified	in-del
1:66504919-SNV	1	66504919	?	A	T	Unc80	splice_region_variant	intron	Other	NM_175510	9	NM_175510:c.1204-4A>T	?	splice_region_variant	Other	0	1	1	?	?	?	?	?	?	?
1:66507480-SNV	1	66507480	?	G	A	Unc80	intron_variant	intron	Other	NM_175510	11	NM_175510:c.1696+14G>A	?	intron_variant	Other	0	1	1	?	?	?	?	?	?	?
1:66521400-SNV	1	66521400	?	A	G	Unc80	intron_variant	intron	Other	NM_175510	14	NM_175510:c.2341-55A>G	?	intron_variant	Other	0	1	1	?	?	?	?	?	?	?
1:66530100-SNV	1	66530100	?	A	G	Unc80	synonymous_variant	exon	Other	NM_175510	17	NM_175510:c.2913A>G	p.Glu971=	synonymous_variant	Other	0	1	1	?	?	?	?	?	?	?
1:66530736-SNV	1	66530736	?	T	A	Unc80	intron_variant	intron	Other	NM_175510	18	NM_175510:c.2952-19T>A	?	intron_variant	Other	0	1	1	?	?	?	?	?	?	?
1:66549839-SNV	1	66549839	?	G	A	Unc80	synonymous_variant	exon	Other	NM_175510	19	NM_175510:c.3162G>A	p.Ser1054=	synonymous_variant	Other	0	1	1	?	?	?	?	?	?	?
1:66569781-Ins	1	66569781	?	-	C	Unc80	splice_region_variant	intron	Other	NM_175510	23	NM_175510:c.3637-8dupC	?	splice_region_variant	Other	1	0	1	-/C	rs387899144	?	329178:Unc80	138	unspecified	in-del
1:66569864-SNV	1	66569864	?	T	C	Unc80	synonymous_variant	exon	Other	NM_175510	23	NM_175510:c.3711T>C	p.Asn1237=	synonymous_variant	Other	0	1	1	?	?	?	?	?	?	?
1:66569936-SNV	1	66569936	?	C	T	Unc80	synonymous_variant	exon	Other	NM_175510	23	NM_175510:c.3783C>T	p.Thr1261=	synonymous_variant	Other	0	1	1	?	?	?	?	?	?	?
1:66569972-SNV	1	66569972	?	T	C	Unc80	synonymous_variant	exon	Other	NM_175510	23	NM_175510:c.3819T>C	p.Ser1273=	synonymous_variant	Other	0	1	1	?	?	?	?	?	?	?
1:66590163-SNV	1	66590163	?	G	A	Unc80	intron_variant	intron	Other	NM_175510	24	NM_175510:c.3850-32G>A	?	intron_variant	Other	0	1	1	?	?	?	?	?	?	?
1:66590167-SNV	1	66590167	?	C	T	Unc80	intron_variant	intron	Other	NM_175510	24	NM_175510:c.3850-28C>T	?	intron_variant	Other	0	1	1	?	?	?	?	?	?	?
1:66590189-SNV	1	66590189	?	C	T	Unc80	splice_region_variant	intron	Other	NM_175510	24	NM_175510:c.3850-6C>T	?	splice_region_variant	Other	0	1	1	?	?	?	?	?	?	?
1:66590215-SNV	1	66590215	?	T	C	Unc80	synonymous_variant	exon	Other	NM_175510	24	NM_175510:c.3870T>C	p.Asn1290=	synonymous_variant	Other	0	1	1	?	?	?	?	?	?	?
1:66590248-SNV	1	66590248	?	C	T	Unc80	synonymous_variant	exon	Other	NM_175510	24	NM_175510:c.3903C>T	p.Ala1301=	synonymous_variant	Other	0	1	1	?	?	?	?	?	?	?
1:66593655-SNV	1	66593655	?	T	C	Unc80	intron_variant	intron	Other	NM_175510	25	NM_175510:c.3986-10T>C	?	intron_variant	Other	0	1	1	?	?	?	?	?	?	?
1:66593768-SNV	1	66593768	?	C	T	Unc80	synonymous_variant	exon	Other	NM_175510	25	NM_175510:c.4089C>T	p.Cys1363=	synonymous_variant	Other	0	1	1	?	?	?	?	?	?	?
1:66593819-SNV	1	66593819	?	G	A	Unc80	intron_variant	intron	Other	NM_175510	25	NM_175510:c.4119+21G>A	?	intron_variant	Other	0	1	1	?	?	?	?	?	?	?
1:66601198-SNV	1	66601198	?	C	T	Unc80	synonymous_variant	exon	Other	NM_175510	26	NM_175510:c.4263C>T	p.Asp1421=	synonymous_variant	Other	0	1	1	?	?	?	?	?	?	?
1:66601239-SNV	1	66601239	?	C	G	Unc80	intron_variant	intron	Other	NM_175510	26	NM_175510:c.4285+19C>G	?	intron_variant	Other	0	1	1	?	?	?	?	?	?	?
1:66601244-SNV	1	66601244	?	A	C	Unc80	intron_variant	intron	Other	NM_175510	26	NM_175510:c.4285+24A>C	?	intron_variant	Other	0	1	1	?	?	?	?	?	?	?
1:66612070-SNV	1	66612070	?	C	T	Unc80	intron_variant	intron	Other	NM_175510	29	NM_175510:c.4591-18C>T	?	intron_variant	Other	0	1	1	?	?	?	?	?	?	?
1:66618146-SNV	1	66618146	?	T	C	Unc80	intron_variant	intron	Other	NM_175510	30	NM_175510:c.4792-16T>C	?	intron_variant	Other	0	1	1	?	?	?	?	?	?	?
1:66619511-SNV	1	66619511	?	A	G	Unc80	synonymous_variant	exon	Other	NM_175510	31	NM_175510:c.4986A>G	p.Pro1662=	synonymous_variant	Other	0	1	1	?	?	?	?	?	?	?
1:66619590-SNV	1	66619590	?	C	T	Unc80	intron_variant	intron	Other	NM_175510	31	NM_175510:c.5038+27C>T	?	intron_variant	Other	0	1	1	?	?	?	?	?	?	?
1:66622445-SNV	1	66622445	?	A	G	Unc80	intron_variant	intron	Other	NM_175510	32	NM_175510:c.5039-11A>G	?	intron_variant	Other	0	1	1	?	?	?	?	?	?	?
1:66622447-SNV	1	66622447	?	T	C	Unc80	intron_variant	intron	Other	NM_175510	32	NM_175510:c.5039-9T>C	?	intron_variant	Other	0	1	1	?	?	?	?	?	?	?
1:66622496-SNV	1	66622496	?	T	C	Unc80	synonymous_variant	exon	Other	NM_175510	32	NM_175510:c.5079T>C	p.Ala1693=	synonymous_variant	Other	0	1	1	?	?	?	?	?	?	?
1:66622509-SNV	1	66622509	?	C	T	Unc80	synonymous_variant	exon	Other	NM_175510	32	NM_175510:c.5092C>T	p.Leu1698=	synonymous_variant	Other	0	1	1	?	?	?	?	?	?	?
1:66622665-SNV	1	66622665	?	T	A	Unc80	intron_variant	intron	Other	NM_175510	32	NM_175510:c.5220+28T>A	?	intron_variant	Other	0	1	1	?	?	?	?	?	?	?
1:66623287-SNV	1	66623287	?	G	A	Unc80	synonymous_variant	exon	Other	NM_175510	33	NM_175510:c.5298G>A	p.Pro1766=	synonymous_variant	Other	0	1	1	?	?	?	?	?	?	?
1:66623335-SNV	1	66623335	?	C	T	Unc80	synonymous_variant	exon	Other	NM_175510	33	NM_175510:c.5346C>T	p.Asp1782=	synonymous_variant	Other	0	1	1	?	?	?	?	?	?	?
1:66623349-SNV	1	66623349	?	A	G	Unc80	splice_region_variant	intron	Other	NM_175510	33	NM_175510:c.5352+8A>G	?	splice_region_variant	Other	0	1	1	?	?	?	?	?	?	?
1:66623368-SNV	1	66623368	?	T	C	Unc80	intron_variant	intron	Other	NM_175510	33	NM_175510:c.5352+27T>C	?	intron_variant	Other	0	1	1	?	?	?	?	?	?	?
1:66631449-SNV	1	66631449	?	G	A	Unc80	synonymous_variant	exon	Other	NM_175510	36	NM_175510:c.5730G>A	p.Val1910=	synonymous_variant	Other	0	1	1	?	?	?	?	?	?	?
1:66631464-SNV	1	66631464	?	C	T	Unc80	synonymous_variant	exon	Other	NM_175510	36	NM_175510:c.5745C>T	p.Ile1915=	synonymous_variant	Other	0	1	1	?	?	?	?	?	?	?
1:66631539-SNV	1	66631539	?	T	C	Unc80	splice_region_variant	intron	Other	NM_175510	36	NM_175510:c.5812+8T>C	?	splice_region_variant	Other	0	1	1	?	?	?	?	?	?	?
1:66631567-SNV	1	66631567	?	T	C	Unc80	intron_variant	intron	Other	NM_175510	36	NM_175510:c.5812+36T>C	?	intron_variant	Other	0	1	1	?	?	?	?	?	?	?
1:66636909-SNV	1	66636909	?	A	G	Unc80	intron_variant	intron	Other	NM_175510	38	NM_175510:c.5914-19A>G	?	intron_variant	Other	0	1	1	?	?	?	?	?	?	?
1:66636951-SNV	1	66636951	?	A	C	Unc80	synonymous_variant	exon	Other	NM_175510	38	NM_175510:c.5937A>C	p.Arg1979=	synonymous_variant	Other	0	1	1	?	?	?	?	?	?	?
1:66637893-SNV	1	66637893	?	G	A	Unc80	intron_variant	intron	Other	NM_175510	39	NM_175510:c.6001-21G>A	?	intron_variant	Other	0	1	1	?	?	?	?	?	?	?
1:66638123-SNV	1	66638123	?	T	C	Unc80	intron_variant	intron	Other	NM_175510	39	NM_175510:c.6184+26T>C	?	intron_variant	Other	0	1	1	?	?	?	?	?	?	?
1:66640510-SNV	1	66640510	?	C	A	Unc80	intron_variant	intron	Other	NM_175510	41	NM_175510:c.6280-41C>A	?	intron_variant	Other	0	1	1	?	?	?	?	?	?	?
1:66641598-SNV	1	66641598	?	G	C	Unc80	intron_variant	intron	Other	NM_175510	42	NM_175510:c.6370-18G>C	?	intron_variant	Other	0	1	1	?	?	?	?	?	?	?
1:66644343-SNV	1	66644343	?	G	A	Unc80	synonymous_variant	exon	Other	NM_175510	43	NM_175510:c.6543G>A	p.Thr2181=	synonymous_variant	Other	0	1	1	?	?	?	?	?	?	?
1:66644406-SNV	1	66644406	?	G	T	Unc80	synonymous_variant	exon	Other	NM_175510	43	NM_175510:c.6606G>T	p.Pro2202=	synonymous_variant	Other	0	1	1	?	?	?	?	?	?	?
1:66644421-SNV	1	66644421	?	C	T	Unc80	synonymous_variant	exon	Other	NM_175510	43	NM_175510:c.6621C>T	p.Asp2207=	synonymous_variant	Other	0	1	1	?	?	?	?	?	?	?
1:66644468-Del	1	66644468	?	T	-	Unc80	intron_variant	intron	Other	NM_175510	43	NM_175510:c.6652+16delT	?	intron_variant	Other	-1	1	0	T/-	rs225498842	?	329178:Unc80	137	unspecified	in-del
1:66648851-SNV	1	66648851	?	G	A	Unc80	intron_variant	intron	Other	NM_175510	46	NM_175510:c.7057-50G>A	?	intron_variant	Other	0	1	1	?	?	?	?	?	?	?
1:66649063-Del	1	66649063	?	TT	-	Unc80	intron_variant	intron	Other	NM_175510	46	NM_175510:c.7195+30_7195+31delTT	?	intron_variant	Other	-2	2	0	?	?	?	?	?	?	?
1:66649075-SNV	1	66649075	?	G	A	Unc80	intron_variant	intron	Other	NM_175510	46	NM_175510:c.7195+36G>A	?	intron_variant	Other	0	1	1	?	?	?	?	?	?	?
1:66651646-SNV	1	66651646	?	G	T	Unc80	intron_variant	intron	Other	NM_175510	48	NM_175510:c.7463+16G>T	?	intron_variant	Other	0	1	1	?	?	?	?	?	?	?
1:66651662-Ins	1	66651662	?	-	AAC	Unc80	intron_variant	intron	Other	NM_175510	48	NM_175510:c.7463+33_7463+35dupACA	?	intron_variant	Other	3	0	3	-/AAC	rs215330621	?	329178:Unc80	137	unspecified	in-del
1:66653970-SNV	1	66653970	?	C	A	Unc80	intron_variant	intron	Other	NM_175510	50	NM_175510:c.7557-40C>A	?	intron_variant	Other	0	1	1	?	?	?	?	?	?	?
1:66654050-SNV	1	66654050	?	G	A	Unc80	splice_region_variant	intron	Other	NM_175510	50	NM_175510:c.7592+5G>A	?	splice_region_variant	Other	0	1	1	?	?	?	?	?	?	?
1:66672689-SNV	1	66672689	?	G	T	Unc80	synonymous_variant	exon	Other	NM_175510	54	NM_175510:c.8169G>T	p.Ala2723=	synonymous_variant	Other	0	1	1	?	?	?	?	?	?	?
1:66672814-SNV	1	66672814	?	T	A	Unc80	intron_variant	intron	Other	NM_175510	54	NM_175510:c.8262+32T>A	?	intron_variant	Other	0	1	1	?	?	?	?	?	?	?
1:66673935-SNV	1	66673935	?	G	A	Unc80	intron_variant	intron	Other	NM_175510	55	NM_175510:c.8263-52G>A	?	intron_variant	Other	0	1	1	?	?	?	?	?	?	?
1:66678193-SNV	1	66678193	?	G	A	Unc80	synonymous_variant	exon	Other	NM_175510	58	NM_175510:c.8907G>A	p.Glu2969=	synonymous_variant	Other	0	1	1	?	?	?	?	?	?	?
1:66678266-SNV	1	66678266	?	T	G	Unc80	intron_variant	intron	Other	NM_175510	58	NM_175510:c.8944+36T>G	?	intron_variant	Other	0	1	1	?	?	?	?	?	?	?
1:66692475-SNV	1	66692475	?	C	A	Unc80	intron_variant	intron	Other	NM_175510	62	NM_175510:c.9321-33C>A	?	intron_variant	Other	0	1	1	?	?	?	?	?	?	?
1:66695476-SNV	1	66695476	?	C	T	Unc80	synonymous_variant	exon	Other	NM_175510	65	NM_175510:c.9861C>T	p.Asp3287=	synonymous_variant	Other	0	1	1	?	?	?	?	?	?	?
1:66695563-SNV	1	66695563	?	C	G	Unc80	missense_variant	exon	Missense	NM_175510	65	NM_175510:c.9948C>G	p.Asp3316Glu	missense_variant	Missense	0	1	1	?	?	?	?	?	?	?
1:66695636-SNV	1	66695636	?	T	C	Unc80	3_prime_UTR_variant	UTR3	Other	NM_175510	65	NM_175510:c.*40T>C	?	3_prime_UTR_variant	Other	0	1	1	?	?	?	?	?	?	?
1:66706406-SNV	1	66706406	?	A	G	Rpe	intron_variant	intron	Other	NM_025683	2	NM_025683:c.123-40A>G	?	intron_variant	Other	0	1	1	?	?	?	?	?	?	?
1:66706427-SNV	1	66706427	?	T	C	Rpe	intron_variant	intron	Other	NM_025683	2	NM_025683:c.123-19T>C	?	intron_variant	Other	0	1	1	?	?	?	?	?	?	?
1:66715953-SNV	1	66715953	?	G	A	Rpe	splice_region_variant	intron	Other	NM_025683	5	NM_025683:c.478-6G>A	?	splice_region_variant	Other	0	1	1	?	?	?	?	?	?	?
1:66720878-SNV	1	66720878	?	A	G	Kansl1l	synonymous_variant	exon	Other	NM_001122738	15	NM_001122738:c.2769T>C	p.Ser923=	synonymous_variant	Other	0	1	1	?	?	?	?	?	?	?
1:66720913-SNV	1	66720913	?	T	C	Kansl1l	missense_variant	exon	Missense	NM_001122738	15	NM_001122738:c.2734A>G	p.Thr912Ala	missense_variant	Missense	0	1	1	?	?	?	?	?	?	?
1:66720926-SNV	1	66720926	?	A	G	Kansl1l	synonymous_variant	exon	Other	NM_001122738	15	NM_001122738:c.2721T>C	p.Asp907=	synonymous_variant	Other	0	1	1	?	?	?	?	?	?	?
1:66721870-SNV	1	66721870	?	G	C	Kansl1l	missense_variant	exon	Missense	NM_001122738	14	NM_001122738:c.2575C>G	p.Pro859Ala	missense_variant	Missense	0	1	1	?	?	?	?	?	?	?
1:66722005-SNV	1	66722005	?	G	A	Kansl1l	intron_variant	intron	Other	NM_001122738	14	NM_001122738:c.2472-32C>T	?	intron_variant	Other	0	1	1	?	?	?	?	?	?	?
1:66723388-SNV	1	66723388	?	G	A	Kansl1l	intron_variant	intron	Other	NM_001122738	13	NM_001122738:c.2359-13C>T	?	intron_variant	Other	0	1	1	?	?	?	?	?	?	?
1:66726628-SNV	1	66726628	?	A	G	Kansl1l	intron_variant	intron	Other	NM_001122738	10	NM_001122738:c.2178+59T>C	?	intron_variant	Other	0	1	1	?	?	?	?	?	?	?
1:66728590-Del	1	66728590	?	A	-	Kansl1l	intron_variant	intron	Other	NM_001122738	9	NM_001122738:c.1925-15delT	?	intron_variant	Other	-1	1	0	A/-	rs387667582	?	68691:Kansl1l	138	unspecified	in-del
1:66728626-SNV	1	66728626	?	T	A	Kansl1l	intron_variant	intron	Other	NM_001122738	9	NM_001122738:c.1925-51A>T	?	intron_variant	Other	0	1	1	?	?	?	?	?	?	?
1:66762123-SNV	1	66762123	?	C	G	Kansl1l	synonymous_variant	exon	Other	NM_001122738	6	NM_001122738:c.1578G>C	p.Ala526=	synonymous_variant	Other	0	1	1	?	?	?	?	?	?	?
1:66773400-SNV	1	66773400	?	G	A	Kansl1l	intron_variant	intron	Other	NM_001122738	4	NM_001122738:c.1326+22C>T	?	intron_variant	Other	0	1	1	?	?	?	?	?	?	?
1:66778054-SNV	1	66778054	?	T	A	Kansl1l	synonymous_variant	exon	Other	NM_001122738	3	NM_001122738:c.1146A>T	p.Arg382=	synonymous_variant	Other	0	1	1	?	?	?	?	?	?	?
1:66801083-SNV	1	66801083	?	A	C	Kansl1l	missense_variant	exon	Missense	NM_001122738	2	NM_001122738:c.1057T>G	p.Leu353Val	missense_variant	Missense	0	1	1	?	?	?	?	?	?	?
1:66801102-SNV	1	66801102	?	A	G	Kansl1l	synonymous_variant	exon	Other	NM_001122738	2	NM_001122738:c.1038T>C	p.Asp346=	synonymous_variant	Other	0	1	1	?	?	?	?	?	?	?
1:66801485-SNV	1	66801485	?	G	C	Kansl1l	missense_variant	exon	Missense	NM_001122738	2	NM_001122738:c.655C>G	p.Gln219Glu	missense_variant	Missense	0	1	1	?	?	?	?	?	?	?
1:66801656-SNV	1	66801656	?	C	T	Kansl1l	missense_variant	exon	Missense	NM_001122738	2	NM_001122738:c.484G>A	p.Ala162Thr	missense_variant	Missense	0	1	1	?	?	?	?	?	?	?
1:66831521-SNV	1	66831521	?	G	A	Acadl	synonymous_variant	exon	Other	NM_007381	11	NM_007381:c.1206C>T	p.Tyr402=	synonymous_variant	Other	0	1	1	?	?	?	?	?	?	?
1:66837009-SNV	1	66837009	?	C	A	Acadl	synonymous_variant	exon	Other	NM_007381	10	NM_007381:c.1152G>T	p.Val384=	synonymous_variant	Other	0	1	1	?	?	?	?	?	?	?
1:66838246-Ins	1	66838246	?	-	A	Acadl	intron_variant	intron	Other	NM_007381	9	NM_007381:c.1112+33dupT	?	intron_variant	Other	1	0	1	-/A	rs235783277	?	11363:Acadl	137	unspecified	in-del
1:66838273-SNV	1	66838273	?	G	A	Acadl	splice_region_variant	intron	Other	NM_007381	9	NM_007381:c.1112+6C>T	?	splice_region_variant	Other	0	1	1	?	?	?	?	?	?	?
1:66838299-SNV	1	66838299	?	A	G	Acadl	synonymous_variant	exon	Other	NM_007381	9	NM_007381:c.1092T>C	p.Ser364=	synonymous_variant	Other	0	1	1	?	?	?	?	?	?	?
1:66838338-SNV	1	66838338	?	A	G	Acadl	synonymous_variant	exon	Other	NM_007381	9	NM_007381:c.1053T>C	p.Cys351=	synonymous_variant	Other	0	1	1	?	?	?	?	?	?	?
1:66841597-SNV	1	66841597	?	A	C	Acadl	intron_variant	intron	Other	NM_007381	8	NM_007381:c.984+25T>G	?	intron_variant	Other	0	1	1	?	?	?	?	?	?	?
1:66841617-SNV	1	66841617	?	C	T	Acadl	splice_region_variant	intron	Other	NM_007381	8	NM_007381:c.984+5G>A	?	splice_region_variant	Other	0	1	1	?	?	?	?	?	?	?
1:66843063-SNV	1	66843063	?	G	A	Acadl	intron_variant	intron	Other	NM_007381	7	NM_007381:c.870+18C>T	?	intron_variant	Other	0	1	1	?	?	?	?	?	?	?
1:66843087-SNV	1	66843087	?	A	G	Acadl	synonymous_variant	exon	Other	NM_007381	7	NM_007381:c.864T>C	p.Leu288=	synonymous_variant	Other	0	1	1	?	?	?	?	?	?	?
1:66845138-SNV	1	66845138	?	A	G	Acadl	intron_variant	intron	Other	NM_007381	6	NM_007381:c.768+30T>C	?	intron_variant	Other	0	1	1	?	?	?	?	?	?	?
1:66845141-SNV	1	66845141	?	G	A	Acadl	intron_variant	intron	Other	NM_007381	6	NM_007381:c.768+27C>T	?	intron_variant	Other	0	1	1	?	?	?	?	?	?	?
1:66845160-SNV	1	66845160	?	C	T	Acadl	splice_region_variant	intron	Other	NM_007381	6	NM_007381:c.768+8G>A	?	splice_region_variant	Other	0	1	1	?	?	?	?	?	?	?
1:66845225-SNV	1	66845225	?	G	A	Acadl	synonymous_variant	exon	Other	NM_007381	6	NM_007381:c.711C>T	p.Asn237=	synonymous_variant	Other	0	1	1	?	?	?	?	?	?	?
1:66845346-SNV	1	66845346	?	A	C	Acadl	intron_variant	intron	Other	NM_007381	6	NM_007381:c.604-14T>G	?	intron_variant	Other	0	1	1	?	?	?	?	?	?	?
1:66853115-Ins	1	66853115	?	-	CTAA	Acadl	intron_variant	intron	Other	NM_007381	4	NM_007381:c.536+12_536+13insTTAG	?	intron_variant	Other	4	0	4	?	?	?	?	?	?	?
1:66853132-SNV	1	66853132	?	A	G	Acadl	synonymous_variant	exon	Other	NM_007381	4	NM_007381:c.531T>C	p.Ala177=	synonymous_variant	Other	0	1	1	?	?	?	?	?	?	?
1:66853174-SNV	1	66853174	?	C	T	Acadl	synonymous_variant	exon	Other	NM_007381	4	NM_007381:c.489G>A	p.Ala163=	synonymous_variant	Other	0	1	1	?	?	?	?	?	?	?
1:66854770-Del	1	66854770	?	A	-	Acadl	intron_variant	intron	Other	NM_007381	3	NM_007381:c.234-9delT	?	intron_variant	Other	-1	1	0	A/-	rs580347883	?	11363:Acadl	142	unspecified	in-del
1:66857493-SNV	1	66857493	?	T	C	Acadl	missense_variant	exon	Missense	NM_007381	2	NM_007381:c.139A>G	p.Ile47Val	missense_variant	Missense	0	1	1	?	?	?	?	?	?	?
1:66863185-SNV	1	66863185	?	A	G	Acadl	missense_variant	exon	Missense	NM_007381	1	NM_007381:c.65T>C	p.Leu22Pro	missense_variant	Missense	0	1	1	?	?	?	?	?	?	?
1:66925035-SNV	1	66925035	?	G	A	Myl1	3_prime_UTR_variant	UTR3	Other	NM_021285	6	NM_021285:c.*2C>T	?	3_prime_UTR_variant	Other	0	1	1	?	?	?	?	?	?	?
1:66925097-Del	1	66925097	?	A	-	Myl1	intron_variant	intron	Other	NM_021285	6	NM_021285:c.539-32delT	?	intron_variant	Other	-1	1	0	?	?	?	?	?	?	?
1:66926109-SNV	1	66926109	?	T	A	Myl1	intron_variant	intron	Other	NM_021285	5	NM_021285:c.538+99A>T	?	intron_variant	Other	0	1	1	?	?	?	?	?	?	?
1:66926519-SNV	1	66926519	?	C	A	Myl1	intron_variant	intron	Other	NM_021285	4	NM_021285:c.460+15G>T	?	intron_variant	Other	0	1	1	?	?	?	?	?	?	?
1:66930142-SNV	1	66930142	?	A	G	Myl1	intron_variant	intron	Other	NM_021285	3	NM_021285:c.286+44T>C	?	intron_variant	Other	0	1	1	?	?	?	?	?	?	?
1:66930359-SNV	1	66930359	?	G	T	Myl1	intron_variant	intron	Other	NM_021285	3	NM_021285:c.143-30C>A	?	intron_variant	Other	0	1	1	?	?	?	?	?	?	?
1:66930368-SNV	1	66930368	?	T	C	Myl1	intron_variant	intron	Other	NM_021285	3	NM_021285:c.143-39A>G	?	intron_variant	Other	0	1	1	?	?	?	?	?	?	?
1:66930371-SNV	1	66930371	?	C	T	Myl1	intron_variant	intron	Other	NM_021285	3	NM_021285:c.143-42G>A	?	intron_variant	Other	0	1	1	?	?	?	?	?	?	?
1:66935213-SNV	1	66935213	?	G	A	Myl1	intron_variant	intron	Other	NM_021285	2	NM_021285:c.115-940C>T	?	intron_variant	Other	0	1	1	?	?	?	?	?	?	?
1:66935309-SNV	1	66935309	?	G	A	Myl1	5_prime_UTR_variant	UTR5	Other	NM_021285	2	NM_021285:c.115-1036C>T	?	intron_variant	Other	0	1	1	?	?	?	?	?	?	?
1:67003431-SNV	1	67003431	?	A	G	Lancl1	3_prime_UTR_variant	UTR3	Other	NM_021295	10	NM_021295:c.*50T>C	?	3_prime_UTR_variant	Other	0	1	1	?	?	?	?	?	?	?
1:67004988-SNV	1	67004988	?	G	T	Lancl1	intron_variant	intron	Other	NM_021295	8	NM_021295:c.874-22C>A	?	intron_variant	Other	0	1	1	?	?	?	?	?	?	?
1:67009318-SNV	1	67009318	?	C	T	Lancl1	synonymous_variant	exon	Other	NM_021295	6	NM_021295:c.600G>A	p.Ala200=	synonymous_variant	Other	0	1	1	?	?	?	?	?	?	?
1:67009321-SNV	1	67009321	?	C	G	Lancl1	missense_variant	exon	Missense	NM_021295	6	NM_021295:c.597G>C	p.Leu199Phe	missense_variant	Missense	0	1	1	?	?	?	?	?	?	?
1:67009384-SNV	1	67009384	?	G	A	Lancl1	intron_variant	intron	Other	NM_021295	6	NM_021295:c.544-10C>T	?	intron_variant	Other	0	1	1	?	?	?	?	?	?	?
1:67009399-SNV	1	67009399	?	G	T	Lancl1	intron_variant	intron	Other	NM_021295	6	NM_021295:c.544-25C>A	?	intron_variant	Other	0	1	1	?	?	?	?	?	?	?
1:67034082-SNV	1	67034082	?	A	G	Lancl1	intron_variant	intron	Other	NM_021295	3	NM_021295:c.199+42T>C	?	intron_variant	Other	0	1	1	?	?	?	?	?	?	?
1:67034099-Del	1	67034099	?	TGCT	-	Lancl1	intron_variant	intron	Other	NM_021295	3	NM_021295:c.199+22_199+25delAGCA	?	intron_variant	Other	-4	4	0	TGCT/-	rs240447623	?	14768:Lancl1	137	unspecified	in-del
1:67038452-SNV	1	67038452	?	T	C	Lancl1	intron_variant	intron	Other	NM_021295	2	NM_021295:c.81+43A>G	?	intron_variant	Other	0	1	1	?	?	?	?	?	?	?
1:67123328-SNV	1	67123328	?	T	A	Cps1	intron_variant	intron	Other	NM_001080809	1	NM_001080809:c.126+38T>A	?	intron_variant	Other	0	1	1	?	?	?	?	?	?	?
1:67123334-SNV	1	67123334	?	C	G	Cps1	intron_variant	intron	Other	NM_001080809	1	NM_001080809:c.126+44C>G	?	intron_variant	Other	0	1	1	?	?	?	?	?	?	?
1:67123345-SNV	1	67123345	?	C	T	Cps1	intron_variant	intron	Other	NM_001080809	1	NM_001080809:c.126+55C>T	?	intron_variant	Other	0	1	1	?	?	?	?	?	?	?
1:67143054-SNV	1	67143054	?	T	G	Cps1	intron_variant	intron	Other	NM_001080809	3	NM_001080809:c.381+45T>G	?	intron_variant	Other	0	1	1	?	?	?	?	?	?	?
1:67145775-Del	1	67145775	?	T	-	Cps1	splice_region_variant	intron	Other	NM_001080809	5	NM_001080809:c.472-5delT	?	splice_region_variant	Other	-1	1	0	T/-	rs218932816	?	227231:Cps1	137	unspecified	in-del
1:67152241-SNV	1	67152241	?	T	A	Cps1	intron_variant	intron	Other	NM_001080809	7	NM_001080809:c.622-41T>A	?	intron_variant	Other	0	1	1	?	?	?	?	?	?	?
1:67152263-SNV	1	67152263	?	T	C	Cps1	intron_variant	intron	Other	NM_001080809	7	NM_001080809:c.622-19T>C	?	intron_variant	Other	0	1	1	?	?	?	?	?	?	?
1:67156283-SNV	1	67156283	?	A	G	Cps1	intron_variant	intron	Other	NM_001080809	8	NM_001080809:c.840+22A>G	?	intron_variant	Other	0	1	1	?	?	?	?	?	?	?
1:67157711-SNV	1	67157711	?	C	T	Cps1	intron_variant	intron	Other	NM_001080809	10	NM_001080809:c.948-28C>T	?	intron_variant	Other	0	1	1	?	?	?	?	?	?	?
1:67160915-SNV	1	67160915	?	C	T	Cps1	synonymous_variant	exon	Other	NM_001080809	12	NM_001080809:c.1221C>T	p.Thr407=	synonymous_variant	Other	0	1	1	?	?	?	?	?	?	?
1:67166493-SNV	1	67166493	?	C	T	Cps1	synonymous_variant	exon	Other	NM_001080809	15	NM_001080809:c.1674C>T	p.Asn558=	synonymous_variant	Other	0	1	1	?	?	?	?	?	?	?
1:67166505-SNV	1	67166505	?	A	G	Cps1	synonymous_variant	exon	Other	NM_001080809	15	NM_001080809:c.1686A>G	p.Ala562=	synonymous_variant	Other	0	1	1	?	?	?	?	?	?	?
1:67170813-SNV	1	67170813	?	C	T	Cps1	intron_variant	intron	Other	NM_001080809	17	NM_001080809:c.1837-36C>T	?	intron_variant	Other	0	1	1	?	?	?	?	?	?	?
1:67172644-Del	1	67172644	?	T	-	Cps1	intron_variant	intron	Other	NM_001080809	18	NM_001080809:c.1982-11delT	?	intron_variant	Other	-1	1	0	T/-	rs387615345	?	227231:Cps1	138	unspecified	in-del
1:67172669-SNV	1	67172669	?	C	T	Cps1	synonymous_variant	exon	Other	NM_001080809	18	NM_001080809:c.1995C>T	p.Val665=	synonymous_variant	Other	0	1	1	?	?	?	?	?	?	?
1:67180089-SNV	1	67180089	?	T	C	Cps1	missense_variant	exon	Missense	NM_001080809	21	NM_001080809:c.2587T>C	p.Ser863Pro	missense_variant	Missense	0	1	1	?	?	?	?	?	?	?
1:67180100-SNV	1	67180100	?	A	G	Cps1	synonymous_variant	exon	Other	NM_001080809	21	NM_001080809:c.2598A>G	p.Glu866=	synonymous_variant	Other	0	1	1	?	?	?	?	?	?	?
1:67195294-SNV	1	67195294	?	T	G	Cps1	intron_variant	intron	Other	NM_001080809	22	NM_001080809:c.2829+10T>G	?	intron_variant	Other	0	1	1	?	?	?	?	?	?	?
1:67195315-Del	1	67195315	?	TTTTTCTT	-	Cps1	intron_variant	intron	Other	NM_001080809	22	NM_001080809:c.2829+35_2829+42delTCTTTTTT	?	intron_variant	Other	-8	8	0	TTTTTCTT/-	rs212767173	?	227231:Cps1	137	unspecified	in-del
1:67198496-Ins	1	67198496	?	-	AA	Cps1	intron_variant	intron	Other	NM_001080809	25	NM_001080809:c.3141+21_3141+22dupAA	?	intron_variant	Other	2	0	2	?	?	?	?	?	?	?
1:67205119-SNV	1	67205119	?	A	C	Cps1	intron_variant	intron	Other	NM_001080809	27	NM_001080809:c.3337-13A>C	?	intron_variant	Other	0	1	1	?	?	?	?	?	?	?
1:67209574-Del	1	67209574	?	TTT	-	Cps1	intron_variant	intron	Other	NM_001080809	29	NM_001080809:c.3481-11_3481-9delTTT	?	intron_variant	Other	-3	3	0	TTT/-	rs234026561	?	227231:Cps1	137	unspecified	in-del
1:67209686-SNV	1	67209686	?	G	A	Cps1	intron_variant	intron	Other	NM_001080809	29	NM_001080809:c.3558+13G>A	?	intron_variant	Other	0	1	1	?	?	?	?	?	?	?
1:67215390-SNV	1	67215390	?	T	A	Cps1	intron_variant	intron	Other	NM_001080809	32	NM_001080809:c.3757-20T>A	?	intron_variant	Other	0	1	1	?	?	?	?	?	?	?
1:67215484-SNV	1	67215484	?	C	T	Cps1	synonymous_variant	exon	Other	NM_001080809	32	NM_001080809:c.3831C>T	p.Asp1277=	synonymous_variant	Other	0	1	1	?	?	?	?	?	?	?
1:67217826-Ins	1	67217826	?	-	TTTTTTT	Cps1	intron_variant	intron	Other	NM_001080809	33	NM_001080809:c.3928-22_3928-21insTTTTTTT	?	intron_variant	Other	7	0	7	?	?	?	?	?	?	?
1:67217826-Ins-2	1	67217826	?	-	TTTTTTTT	Cps1	intron_variant	intron	Other	NM_001080809	33	NM_001080809:c.3928-22_3928-21insTTTTTTTT	?	intron_variant	Other	8	0	8	-/TTTTTTTT	rs214766603	?	227231:Cps1	137	unspecified	in-del
1:67217826-Ins-3	1	67217826	?	-	TTTTTTT,TTTTTTTT	Cps1	intron_variant	intron	Other	NM_001080809	33	NM_001080809:c.3928-22_3928-21insTTTTTTT	?	intron_variant	Other	7	0	7	?	?	?	?	?	?	?
1:67217847-SNV	1	67217847	?	A	G	Cps1	splice_region_variant	intron	Other	NM_001080809	33	NM_001080809:c.3928-5A>G	?	splice_region_variant	Other	0	1	1	?	?	?	?	?	?	?
1:67217947-SNV	1	67217947	?	T	C	Cps1	intron_variant	intron	Other	NM_001080809	33	NM_001080809:c.4002+21T>C	?	intron_variant	Other	0	1	1	?	?	?	?	?	?	?
1:67220517-SNV	1	67220517	?	C	T	Cps1	synonymous_variant	exon	Other	NM_001080809	34	NM_001080809:c.4017C>T	p.Gly1339=	synonymous_variant	Other	0	1	1	?	?	?	?	?	?	?
1:68040110-SNV	1	68040110	?	C	T	Erbb4	synonymous_variant	exon	Other	NM_010154	27	NM_010154:c.3810G>A	p.Ser1270=	synonymous_variant	Other	0	1	1	?	?	?	?	?	?	?
1:68042505-SNV	1	68042505	?	C	T	Erbb4	synonymous_variant	exon	Other	NM_010154	26	NM_010154:c.3369G>A	p.Arg1123=	synonymous_variant	Other	0	1	1	?	?	?	?	?	?	?
1:68071704-SNV	1	68071704	?	T	A	Erbb4	intron_variant	intron	Other	NM_010154	25	NM_010154:c.2965-16A>T	?	intron_variant	Other	0	1	1	?	?	?	?	?	?	?
1:68073069-SNV	1	68073069	?	C	G	Erbb4	intron_variant	intron	Other	NM_010154	24	NM_010154:c.2964+29G>C	?	intron_variant	Other	0	1	1	?	?	?	?	?	?	?
1:68080769-SNV	1	68080769	?	C	T	Erbb4	synonymous_variant	exon	Other	NM_010154	21	NM_010154:c.2514G>A	p.Arg838=	synonymous_variant	Other	0	1	1	?	?	?	?	?	?	?
1:68080808-SNV	1	68080808	?	C	T	Erbb4	intron_variant	intron	Other	NM_010154	21	NM_010154:c.2488-13G>A	?	intron_variant	Other	0	1	1	?	?	?	?	?	?	?
1:68198884-SNV	1	68198884	?	A	G	Erbb4	synonymous_variant	exon	Other	NM_010154	20	NM_010154:c.2445T>C	p.Ile815=	synonymous_variant	Other	0	1	1	?	?	?	?	?	?	?
1:68250616-SNV	1	68250616	?	T	C	Erbb4	synonymous_variant	exon	Other	NM_010154	19	NM_010154:c.2265A>G	p.Glu755=	synonymous_variant	Other	0	1	1	?	?	?	?	?	?	?
1:68250689-Ins	1	68250689	?	-	AA	Erbb4	intron_variant	intron	Other	NM_010154	19	NM_010154:c.2203-12_2203-11dupTT	?	intron_variant	Other	2	0	2	-/AA	rs255458744	?	13869:Erbb4	137	unspecified	in-del
1:68298274-SNV	1	68298274	?	T	C	Erbb4	intron_variant	intron	Other	NM_010154	15	NM_010154:c.1871+13A>G	?	intron_variant	Other	0	1	1	?	?	?	?	?	?	?
1:68298334-SNV	1	68298334	?	T	C	Erbb4	synonymous_variant	exon	Other	NM_010154	15	NM_010154:c.1824A>G	p.Ala608=	synonymous_variant	Other	0	1	1	?	?	?	?	?	?	?
1:68298463-SNV	1	68298463	?	G	A	Erbb4	intron_variant	intron	Other	NM_010154	15	NM_010154:c.1717-22C>T	?	intron_variant	Other	0	1	1	?	?	?	?	?	?	?
1:68309581-SNV	1	68309581	?	C	T	Erbb4	intron_variant	intron	Other	NM_010154	13	NM_010154:c.1622+14G>A	?	intron_variant	Other	0	1	1	?	?	?	?	?	?	?
1:68309755-SNV	1	68309755	?	A	T	Erbb4	intron_variant	intron	Other	NM_010154	13	NM_010154:c.1490-28T>A	?	intron_variant	Other	0	1	1	?	?	?	?	?	?	?
1:68331272-SNV	1	68331272	?	G	A	Erbb4	synonymous_variant	exon	Other	NM_010154	10	NM_010154:c.1146C>T	p.Asp382=	synonymous_variant	Other	0	1	1	?	?	?	?	?	?	?
1:68331339-SNV	1	68331339	?	T	A	Erbb4	intron_variant	intron	Other	NM_010154	10	NM_010154:c.1125-46A>T	?	intron_variant	Other	0	1	1	?	?	?	?	?	?	?
1:68339431-SNV	1	68339431	?	T	C	Erbb4	synonymous_variant	exon	Other	NM_010154	9	NM_010154:c.1050A>G	p.Ser350=	synonymous_variant	Other	0	1	1	?	?	?	?	?	?	?
1:68343856-SNV	1	68343856	?	G	A	Erbb4	synonymous_variant	exon	Other	NM_010154	8	NM_010154:c.981C>T	p.Thr327=	synonymous_variant	Other	0	1	1	?	?	?	?	?	?	?
1:68346646-SNV	1	68346646	?	T	C	Erbb4	synonymous_variant	exon	Other	NM_010154	7	NM_010154:c.783A>G	p.Gln261=	synonymous_variant	Other	0	1	1	?	?	?	?	?	?	?
1:68349291-SNV	1	68349291	?	A	C	Erbb4	intron_variant	intron	Other	NM_010154	6	NM_010154:c.741+10T>G	?	intron_variant	Other	0	1	1	?	?	?	?	?	?	?
1:68349468-SNV	1	68349468	?	A	G	Erbb4	intron_variant	intron	Other	NM_010154	6	NM_010154:c.623-49T>C	?	intron_variant	Other	0	1	1	?	?	?	?	?	?	?
1:68370410-SNV	1	68370410	?	G	C	Erbb4	intron_variant	intron	Other	NM_010154	5	NM_010154:c.622+45C>G	?	intron_variant	Other	0	1	1	?	?	?	?	?	?	?
1:68370444-SNV	1	68370444	?	T	C	Erbb4	intron_variant	intron	Other	NM_010154	5	NM_010154:c.622+11A>G	?	intron_variant	Other	0	1	1	?	?	?	?	?	?	?
1:68370541-SNV	1	68370541	?	T	C	Erbb4	intron_variant	intron	Other	NM_010154	5	NM_010154:c.557-21A>G	?	intron_variant	Other	0	1	1	?	?	?	?	?	?	?
1:68370542-SNV	1	68370542	?	G	A	Erbb4	intron_variant	intron	Other	NM_010154	5	NM_010154:c.557-22C>T	?	intron_variant	Other	0	1	1	?	?	?	?	?	?	?
1:68595473-Ins	1	68595473	?	-	TGTGTGTGTGTGCA	Erbb4	intron_variant	intron	Other	NM_010154	3	NM_010154:c.235-34791_235-34790insTGCACACACACACA	?	intron_variant	Other	14	0	14	-/TGTGTGTGTGTGCA	rs386945504	?	13869:Erbb4	138	unspecified	in-del
1:69827090-SNV	1	69827090	?	G	A	Spag16	synonymous_variant	exon	Other	NM_029160	1	NM_029160:c.87G>A	p.Ala29=	synonymous_variant	Other	0	1	1	?	?	?	?	?	?	?
1:69827181-SNV	1	69827181	?	C	T	Spag16	intron_variant	intron	Other	NM_029160	1	NM_029160:c.118+60C>T	?	intron_variant	Other	0	1	1	?	?	?	?	?	?	?
1:69842966-SNV	1	69842966	?	T	C	Spag16	splice_region_variant	intron	Other	NM_029160	2	NM_029160:c.119-3T>C	?	splice_region_variant	Other	0	1	1	T/C	rs49367114	Is Validated	66722:Spag16	127	unspecified	snp
1:69842982-SNV	1	69842982	?	G	T	Spag16	synonymous_variant	exon	Other	NM_029160	2	NM_029160:c.132G>T	p.Thr44=	synonymous_variant	Other	0	1	1	G/T	rs51289799	Is Validated	66722:Spag16	128	unspecified	snp
1:69844242-SNV	1	69844242	?	C	T	Spag16	intron_variant	intron	Other	NM_029160	3	NM_029160:c.166-37C>T	?	intron_variant	Other	0	1	1	C/T	rs50389523	Is Validated	66722:Spag16	127	unspecified	snp
1:69853458-SNV	1	69853458	?	A	C	Spag16	intron_variant	intron	Other	NM_029160	4	NM_029160:c.380+17A>C	?	intron_variant	Other	0	1	1	A/C	rs6157079	Is Validated	66722:Spag16	116	unspecified	snp
1:69853499-SNV	1	69853499	?	A	C	Spag16	intron_variant	intron	Other	NM_029160	4	NM_029160:c.380+58A>C	?	intron_variant	Other	0	1	1	A/C	rs232869771	?	66722:Spag16	137	unspecified	snp
1:69858625-SNV	1	69858625	?	T	C	Spag16	intron_variant	intron	Other	NM_029160	5	NM_029160:c.518+15T>C	?	intron_variant	Other	0	1	1	T/C	rs46302485	Is Validated	66722:Spag16	127	unspecified	snp
1:69887530-SNV	1	69887530	?	G	A	Spag16	missense_variant	exon	Missense	NM_029160	8	NM_029160:c.783G>A	p.Met261Ile	missense_variant	Missense	0	1	1	G/A	rs30450565	Is Validated	66722:Spag16	125	unspecified	snp
1:69895204-SNV	1	69895204	?	T	C	Spag16	intron_variant	intron	Other	NM_029160	9	NM_029160:c.812-23T>C	?	intron_variant	Other	0	1	1	T/C	rs30451271	Is Validated	66722:Spag16	125	unspecified	snp
1:70461157-SNV	1	70461157	?	T	C	Spag16	intron_variant	intron	Other	NM_029160	15	NM_029160:c.1617+26T>C	?	intron_variant	Other	0	1	1	T/C	rs254188857	?	66722:Spag16	137	unspecified	snp
1:70493957-SNV	1	70493957	?	A	T	Spag16	intron_variant	intron	Other	NM_029160	16	NM_029160:c.1744+50A>T	?	intron_variant	Other	0	1	1	A/T	rs226475784	Is Validated	66722:Spag16	137	unspecified	snp
1:71074684-SNV	1	71074684	?	C	T	Bard1	synonymous_variant	exon	Other	NM_007525	4	NM_007525:c.1137G>A	p.Pro379=	synonymous_variant	Other	0	1	1	C/T	rs32906676	Is Validated	12021:Bard1	125	unspecified	snp
1:71074789-SNV	1	71074789	?	G	T	Bard1	missense_variant	exon	Missense	NM_007525	4	NM_007525:c.1032C>A	p.Asn344Lys	missense_variant	Missense	0	1	1	G/T	rs32906674	Is Validated	12021:Bard1	125	unspecified	snp
1:71074806-SNV	1	71074806	?	C	T	Bard1	missense_variant	exon	Missense	NM_007525	4	NM_007525:c.1015G>A	p.Ala339Thr	missense_variant	Missense	0	1	1	C/T	rs4222417	RS orientation is reversed,Is Validated	12021:Bard1	111	unspecified	snp
1:71074857-SNV	1	71074857	?	C	T	Bard1	missense_variant	exon	Missense	NM_007525	4	NM_007525:c.964G>A	p.Asp322Asn	missense_variant	Missense	0	1	1	C/T	rs4222414	RS orientation is reversed,Is Validated	12021:Bard1	111	unspecified	snp
1:71074933-SNV	1	71074933	?	G	A	Bard1	synonymous_variant	exon	Other	NM_007525	4	NM_007525:c.888C>T	p.Val296=	synonymous_variant	Other	0	1	1	G/A	rs32905910	Is Validated	12021:Bard1	125	unspecified	snp
1:71075076-SNV	1	71075076	?	C	T	Bard1	missense_variant	exon	Missense	NM_007525	4	NM_007525:c.745G>A	p.Gly249Ser	missense_variant	Missense	0	1	1	C/T	rs32905907	Is Validated	12021:Bard1	125	unspecified	snp
1:71075149-SNV	1	71075149	?	G	A	Bard1	synonymous_variant	exon	Other	NM_007525	4	NM_007525:c.672C>T	p.Ser224=	synonymous_variant	Other	0	1	1	G/A	rs32905906	Is Validated	12021:Bard1	125	unspecified	snp
1:71075459-SNV	1	71075459	?	C	A	Bard1	missense_variant	exon	Missense	NM_007525	4	NM_007525:c.362G>T	p.Arg121Met	missense_variant	Missense	0	1	1	C/A	rs32905904	Is Validated	12021:Bard1	125	unspecified	snp
1:71088092-SNV	1	71088092	?	A	G	Bard1	intron_variant	intron	Other	NM_007525	3	NM_007525:c.340+17T>C	?	intron_variant	Other	0	1	1	A/G	rs32908465	Is Validated	12021:Bard1	125	unspecified	snp
1:71088180-SNV	1	71088180	?	T	C	Bard1	missense_variant	exon	Missense	NM_007525	3	NM_007525:c.269A>G	p.Lys90Arg	missense_variant	Missense	0	1	1	T/C	rs32907621	Is Validated	12021:Bard1	125	unspecified	snp
1:71089468-SNV	1	71089468	?	C	T	Bard1	splice_region_variant	intron	Other	NM_007525	2	NM_007525:c.197+3G>A	?	splice_region_variant	Other	0	1	1	C/T	rs32906152	Is Validated	12021:Bard1	125	unspecified	snp
1:71102655-SNV	1	71102655	?	G	A	Bard1	intron_variant	intron	Other	NM_007525	1	NM_007525:c.140+13C>T	?	intron_variant	Other	0	1	1	G/A	rs235299511	?	12021:Bard1	137	unspecified	snp
1:71102765-SNV	1	71102765	?	C	G	Bard1	missense_variant	exon	Missense	NM_007525	1	NM_007525:c.43G>C	p.Ala15Pro	missense_variant	Missense	0	1	1	C/G	rs32908750	Is Validated	12021:Bard1	125	unspecified	snp
1:71102821-SNV	1	71102821	?	G	C	Bard1	5_prime_UTR_variant	UTR5	Other	NM_007525	1	NM_007525:c.-14C>G	?	5_prime_UTR_variant	Other	0	1	1	G/C	rs266106275	Is Validated	12021:Bard1	137	unspecified	snp
1:71244795-SNV	1	71244795	?	C	T	Abca12	synonymous_variant	exon	Other	NM_175210	52	NM_175210:c.7617G>A	p.Leu2539=	synonymous_variant	Other	0	1	1	C/T	rs32899944	Is Validated	74591:Abca12	125	unspecified	snp
1:71244885-SNV	1	71244885	?	A	G	Abca12	intron_variant	intron	Other	NM_175210	52	NM_175210:c.7543-16T>C	?	intron_variant	Other	0	1	1	A/G	rs219562704	Is Validated	74591:Abca12	137	unspecified	snp
1:71259481-SNV	1	71259481	?	A	G	Abca12	synonymous_variant	exon	Other	NM_175210	47	NM_175210:c.6981T>C	p.Asp2327=	synonymous_variant	Other	0	1	1	A/G	rs32901136	Is Validated	74591:Abca12	125	unspecified	snp
1:71259537-SNV	1	71259537	?	A	T	Abca12	intron_variant	intron	Other	NM_175210	47	NM_175210:c.6963-38T>A	?	intron_variant	Other	0	1	1	A/T	rs32900782	Is Validated	74591:Abca12	125	unspecified	snp
1:71260907-SNV	1	71260907	?	A	T	Abca12	missense_variant	exon	Missense	NM_175210	45	NM_175210:c.6726T>A	p.Phe2242Leu	missense_variant	Missense	0	1	1	A/T	rs32899296	Is Validated	74591:Abca12	125	unspecified	snp
1:71263359-SNV	1	71263359	?	A	T	Abca12	intron_variant	intron	Other	NM_175210	44	NM_175210:c.6647+53T>A	?	intron_variant	Other	0	1	1	A/T	rs32901037	Is Validated	74591:Abca12	125	unspecified	snp
1:71263392-SNV	1	71263392	?	T	G	Abca12	intron_variant	intron	Other	NM_175210	44	NM_175210:c.6647+20A>C	?	intron_variant	Other	0	1	1	T/G	rs239537406	Is Validated	74591:Abca12	137	unspecified	snp
1:71263401-SNV	1	71263401	?	A	C	Abca12	intron_variant	intron	Other	NM_175210	44	NM_175210:c.6647+11T>G	?	intron_variant	Other	0	1	1	A/C	rs263417710	Is Validated	74591:Abca12	137	unspecified	snp
1:71263703-SNV	1	71263703	?	T	A	Abca12	intron_variant	intron	Other	NM_175210	44	NM_175210:c.6394-38A>T	?	intron_variant	Other	0	1	1	T/A	rs32901035	Is Validated	74591:Abca12	125	unspecified	snp
1:71264775-SNV	1	71264775	?	G	A	Abca12	synonymous_variant	exon	Other	NM_175210	43	NM_175210:c.6342C>T	p.Ile2114=	synonymous_variant	Other	0	1	1	G/A	rs32898623	Is Validated	74591:Abca12	125	unspecified	snp
1:71264838-SNV	1	71264838	?	G	A	Abca12	synonymous_variant	exon	Other	NM_175210	43	NM_175210:c.6279C>T	p.His2093=	synonymous_variant	Other	0	1	1	G/A	rs32898621	Is Validated	74591:Abca12	125	unspecified	snp
1:71292379-SNV	1	71292379	?	A	C	Abca12	intron_variant	intron	Other	NM_175210	27	NM_175210:c.3976+35T>G	?	intron_variant	Other	0	1	1	A/C	rs219649708	Is Validated	74591:Abca12	137	unspecified	snp
1:71293592-SNV	1	71293592	?	T	G	Abca12	intron_variant	intron	Other	NM_175210	25	NM_175210:c.3685+9A>C	?	intron_variant	Other	0	1	1	T/G	rs32898482	Is Validated	74591:Abca12	125	unspecified	snp
1:71294772-SNV	1	71294772	?	C	T	Abca12	synonymous_variant	exon	Other	NM_175210	24	NM_175210:c.3570G>A	p.Leu1190=	synonymous_variant	Other	0	1	1	C/T	rs219419023	Is Validated	74591:Abca12	137	unspecified	snp
1:71294859-SNV	1	71294859	?	G	A	Abca12	synonymous_variant	exon	Other	NM_175210	24	NM_175210:c.3483C>T	p.Leu1161=	synonymous_variant	Other	0	1	1	G/A	rs237940305	Is Validated	74591:Abca12	137	unspecified	snp
1:71294895-SNV	1	71294895	?	T	C	Abca12	synonymous_variant	exon	Other	NM_175210	24	NM_175210:c.3447A>G	p.Ser1149=	synonymous_variant	Other	0	1	1	T/C	rs32898476	Is Validated	74591:Abca12	125	unspecified	snp
1:71295039-SNV	1	71295039	?	A	G	Abca12	synonymous_variant	exon	Other	NM_175210	24	NM_175210:c.3303T>C	p.Gly1101=	synonymous_variant	Other	0	1	1	A/G	rs32897822	Is Validated	74591:Abca12	125	unspecified	snp
1:71300909-SNV	1	71300909	?	T	G	Abca12	intron_variant	intron	Other	NM_175210	23	NM_175210:c.3285+11A>C	?	intron_variant	Other	0	1	1	T/G	rs32895796	Is Validated	74591:Abca12	125	unspecified	snp
1:71302913-SNV	1	71302913	?	A	G	Abca12	missense_variant	exon	Missense	NM_175210	22	NM_175210:c.2888T>C	p.Leu963Ser	missense_variant	Missense	0	1	1	A/G	rs32895134	Is Validated	74591:Abca12	125	unspecified	snp
1:71302959-SNV	1	71302959	?	C	A	Abca12	intron_variant	intron	Other	NM_175210	22	NM_175210:c.2855-13G>T	?	intron_variant	Other	0	1	1	C/A	rs226513756	Is Validated	74591:Abca12	137	unspecified	snp
1:71303508-SNV	1	71303508	?	T	C	Abca12	missense_variant	exon	Missense	NM_175210	21	NM_175210:c.2812A>G	p.Thr938Ala	missense_variant	Missense	0	1	1	T/C	rs253097417	?	74591:Abca12	137	unspecified	snp
1:71303521-SNV	1	71303521	?	T	C	Abca12	synonymous_variant	exon	Other	NM_175210	21	NM_175210:c.2799A>G	p.Val933=	synonymous_variant	Other	0	1	1	T/C	rs264752492	Is Validated	74591:Abca12	137	unspecified	snp
1:71303533-SNV	1	71303533	?	C	T	Abca12	synonymous_variant	exon	Other	NM_175210	21	NM_175210:c.2787G>A	p.Ala929=	synonymous_variant	Other	0	1	1	C/T	rs234085531	Is Validated	74591:Abca12	137	unspecified	snp
1:71317235-SNV	1	71317235	?	G	C	Abca12	synonymous_variant	exon	Other	NM_175210	15	NM_175210:c.1812C>G	p.Thr604=	synonymous_variant	Other	0	1	1	?	?	?	?	?	?	?
1:71319834-SNV	1	71319834	?	T	C	Abca12	intron_variant	intron	Other	NM_175210	14	NM_175210:c.1773+39A>G	?	intron_variant	Other	0	1	1	T/C	rs236488988	?	74591:Abca12	137	unspecified	snp
1:71319837-SNV	1	71319837	?	C	T	Abca12	intron_variant	intron	Other	NM_175210	14	NM_175210:c.1773+36G>A	?	intron_variant	Other	0	1	1	C/T	rs224991717	?	74591:Abca12	137	unspecified	snp
1:71319999-SNV	1	71319999	?	G	A	Abca12	splice_region_variant	intron	Other	NM_175210	14	NM_175210:c.1652-5C>T	?	splice_region_variant	Other	0	1	1	?	?	?	?	?	?	?
1:71330368-SNV	1	71330368	?	G	A	Abca12	splice_region_variant	intron	Other	NM_175210	10	NM_175210:c.1056-3C>T	?	splice_region_variant	Other	0	1	1	G/A	rs51684390	Is Validated	74591:Abca12	128	unspecified	snp
1:71335748-SNV	1	71335748	?	C	T	Abca12	synonymous_variant	exon	Other	NM_175210	9	NM_175210:c.999G>A	p.Thr333=	synonymous_variant	Other	0	1	1	C/T	rs583880293	?	74591:Abca12	142	unspecified	snp
1:71341443-SNV	1	71341443	?	A	G	Abca12	intron_variant	intron	Other	NM_175210	8	NM_175210:c.985+20T>C	?	intron_variant	Other	0	1	1	A/G	rs211885986	?	74591:Abca12	137	unspecified	snp
1:71362567-SNV	1	71362567	?	C	T	Abca12	intron_variant	intron	Other	NM_175210	3	NM_175210:c.317+34G>A	?	intron_variant	Other	0	1	1	C/T	rs232824987	?	74591:Abca12	137	unspecified	snp
1:71362589-SNV	1	71362589	?	C	T	Abca12	intron_variant	intron	Other	NM_175210	3	NM_175210:c.317+12G>A	?	intron_variant	Other	0	1	1	C/T	rs260850154	?	74591:Abca12	137	unspecified	snp
1:71362597-SNV	1	71362597	?	T	A	Abca12	splice_region_variant	intron	Other	NM_175210	3	NM_175210:c.317+4A>T	?	splice_region_variant	Other	0	1	1	T/A	rs241921809	?	74591:Abca12	137	unspecified	snp
1:71362617-SNV	1	71362617	?	G	T	Abca12	missense_variant	exon	Missense	NM_175210	3	NM_175210:c.301C>A	p.Pro101Thr	missense_variant	Missense	0	1	1	G/T	rs260750795	?	74591:Abca12	137	unspecified	snp
1:71362654-SNV	1	71362654	?	T	C	Abca12	synonymous_variant	exon	Other	NM_175210	3	NM_175210:c.264A>G	p.Gly88=	synonymous_variant	Other	0	1	1	T/C	rs220556812	?	74591:Abca12	137	unspecified	snp
1:71362696-SNV	1	71362696	?	C	G	Abca12	synonymous_variant	exon	Other	NM_175210	3	NM_175210:c.222G>C	p.Leu74=	synonymous_variant	Other	0	1	1	C/G	rs239756660	?	74591:Abca12	137	unspecified	snp
1:73921753-SNV	1	73921753	?	T	C	Tns1	intron_variant	intron	Other	NM_027884	27	NM_027884:c.4876+14A>G	?	intron_variant	Other	0	1	1	T/C	rs37987290	Is Validated	21961:Tns1	126	unspecified	snp
1:73924737-SNV	1	73924737	?	C	T	Tns1	synonymous_variant	exon	Other	NM_027884	26	NM_027884:c.4758G>A	p.Thr1586=	synonymous_variant	Other	0	1	1	C/T	rs36379984	Is Validated	21961:Tns1	126	unspecified	snp
1:73925629-SNV	1	73925629	?	G	A	Tns1	missense_variant	exon	Missense	NM_027884	26	NM_027884:c.3866C>T	p.Ser1289Leu	missense_variant	Missense	0	1	1	G/A	rs231715928	Is Validated	21961:Tns1	137	unspecified	snp
1:73928001-SNV	1	73928001	?	G	A	Tns1	synonymous_variant	exon	Other	NM_027884	25	NM_027884:c.3636C>T	p.His1212=	synonymous_variant	Other	0	1	1	G/A	rs246578152	Is Validated	21961:Tns1	137	unspecified	snp
1:73941071-SNV	1	73941071	?	G	A	Tns1	intron_variant	intron	Other	NM_027884	21	NM_027884:c.3295-18C>T	?	intron_variant	Other	0	1	1	G/A	rs262686395	Is Validated	21961:Tns1	137	unspecified	snp
1:73952452-SNV	1	73952452	?	G	A	Tns1	synonymous_variant	exon	Other	NM_027884	19	NM_027884:c.3066C>T	p.Asn1022=	synonymous_variant	Other	0	1	1	G/A	rs240432790	Is Validated	21961:Tns1	137	unspecified	snp
1:73952846-SNV	1	73952846	?	G	C	Tns1	missense_variant	exon	Missense	NM_027884	19	NM_027884:c.2672C>G	p.Ala891Gly	missense_variant	Missense	0	1	1	G/C	rs263787430	Is Validated	21961:Tns1	137	unspecified	snp
1:73953607-SNV	1	73953607	?	A	G	Tns1	synonymous_variant	exon	Other	NM_027884	19	NM_027884:c.1911T>C	p.His637=	synonymous_variant	Other	0	1	1	A/G	rs252328756	Is Validated	21961:Tns1	137	unspecified	snp
1:73980866-SNV	1	73980866	?	C	T	Tns1	intron_variant	intron	Other	NM_027884	18	NM_027884:c.1567+48G>A	?	intron_variant	Other	0	1	1	C/T	rs31616115	Is Validated	21961:Tns1	125	unspecified	snp
1:73980871-SNV	1	73980871	?	G	A	Tns1	intron_variant	intron	Other	NM_027884	18	NM_027884:c.1567+43C>T	?	intron_variant	Other	0	1	1	G/A	rs31930359	Is Validated	21961:Tns1	125	unspecified	snp
1:73980882-SNV	1	73980882	?	C	T	Tns1	intron_variant	intron	Other	NM_027884	18	NM_027884:c.1567+32G>A	?	intron_variant	Other	0	1	1	C/T	rs32124029	Is Validated	21961:Tns1	125	unspecified	snp
1:73980900-SNV	1	73980900	?	A	C	Tns1	intron_variant	intron	Other	NM_027884	18	NM_027884:c.1567+14T>G	?	intron_variant	Other	0	1	1	A/C	rs39885242	Is Validated	21961:Tns1	126	unspecified	snp
1:73981084-SNV	1	73981084	?	A	G	Tns1	intron_variant	intron	Other	NM_027884	18	NM_027884:c.1451-54T>C	?	intron_variant	Other	0	1	1	A/G	rs36464006	Is Validated	21961:Tns1	126	unspecified	snp
1:73982213-SNV	1	73982213	?	A	G	Tns1	intron_variant	intron	Other	NM_027884	17	NM_027884:c.1450+20T>C	?	intron_variant	Other	0	1	1	A/G	rs31922462	Is Validated	21961:Tns1	125	unspecified	snp
1:73990287-SNV	1	73990287	?	G	A	Tns1	intron_variant	intron	Other	NM_027884	12	NM_027884:c.1004+24C>T	?	intron_variant	Other	0	1	1	G/A	rs32475334	Is Validated	21961:Tns1	125	unspecified	snp
1:73992043-SNV	1	73992043	?	G	A	Tns1	intron_variant	intron	Other	NM_027884	10	NM_027884:c.855+57C>T	?	intron_variant	Other	0	1	1	G/A	rs37464744	Is Validated	21961:Tns1	126	unspecified	snp
1:73992187-SNV	1	73992187	?	C	T	Tns1	synonymous_variant	exon	Other	NM_027884	10	NM_027884:c.768G>A	p.Pro256=	synonymous_variant	Other	0	1	1	C/T	rs37776880	Is Validated	21961:Tns1	126	unspecified	snp
1:73993103-SNV	1	73993103	?	C	T	Tns1	intron_variant	intron	Other	NM_027884	9	NM_027884:c.732+60G>A	?	intron_variant	Other	0	1	1	C/T	rs38068771	Is Validated	21961:Tns1	126	unspecified	snp
1:74002270-SNV	1	74002270	?	G	T	Tns1	intron_variant	intron	Other	NM_027884	6	NM_027884:c.444+17C>A	?	intron_variant	Other	0	1	1	G/T	rs32394089	Is Validated	21961:Tns1	125	unspecified	snp
1:74002272-SNV	1	74002272	?	G	C	Tns1	intron_variant	intron	Other	NM_027884	6	NM_027884:c.444+15C>G	?	intron_variant	Other	0	1	1	G/C	rs30795990	Is Validated	21961:Tns1	125	unspecified	snp
1:74002287-SNV	1	74002287	?	G	T	Tns1	synonymous_variant	exon	Other	NM_027884	6	NM_027884:c.444C>A	p.Gly148=	synonymous_variant	Other	0	1	1	G/T	rs234658123	Is Validated	21961:Tns1	137	unspecified	snp
1:74002371-SNV	1	74002371	?	A	G	Tns1	intron_variant	intron	Other	NM_027884	6	NM_027884:c.394-34T>C	?	intron_variant	Other	0	1	1	A/G	rs31151251	Is Validated	21961:Tns1	125	unspecified	snp
1:74003537-SNV	1	74003537	?	G	A	Tns1	missense_variant	exon	Missense	NM_027884	5	NM_027884:c.373C>T	p.Pro125Ser	missense_variant	Missense	0	1	1	G/A	rs216679816	Is Validated	21961:Tns1	137	unspecified	snp
1:74016200-Ins	1	74016200	?	-	A	Tns1	intron_variant	intron	Other	NM_027884	4	NM_027884:c.310-14dupT	?	intron_variant	Other	1	0	1	?	?	?	?	?	?	?
1:74068574-SNV	1	74068574	?	A	C	Tns1	intron_variant	intron	Other	NM_027884	3	NM_027884:c.309+35T>G	?	intron_variant	Other	0	1	1	A/C	rs249921519	?	21961:Tns1	137	unspecified	snp
1:74068586-Ins	1	74068586	?	-	CCGG	Tns1	intron_variant	intron	Other	NM_027884	3	NM_027884:c.309+20_309+23dupCCGG	?	intron_variant	Other	4	0	4	-/CCGG	rs231032030	?	21961:Tns1	137	unspecified	in-del
1:74140948-SNV	1	74140948	?	T	C	Rufy4	missense_variant	exon	Missense	NM_001170641	10	NM_001170641:c.1361T>C	p.Val454Ala	missense_variant	Missense	0	1	1	T/C	rs222591090	Is Validated	435626:Rufy4	137	unspecified	snp
1:74141051-SNV	1	74141051	?	G	T	Rufy4	synonymous_variant	exon	Other	NM_001170641	10	NM_001170641:c.1464G>T	p.Val488=	synonymous_variant	Other	0	1	1	G/T	rs38512795	Is Validated	435626:Rufy4	126	unspecified	snp
1:74368143-SNV	1	74368143	?	A	T	Gm216	missense_variant	exon	Missense	NM_001033345	9	NM_001033345:c.746A>T	p.Glu249Val	missense_variant	Missense	0	1	1	A/T	rs218837212	Is Validated	241112:Catip|241112:Gm216	137	unspecified	snp
1:74380211-SNV	1	74380211	?	A	G	Slc11a1	missense_variant	exon	Missense	NM_013612	6	NM_013612:c.506A>G	p.Asp169Gly	missense_variant	Missense	0	1	1	A/G	rs47476426	Is Validated	18173:Slc11a1	127	unspecified	snp
1:74383417-SNV	1	74383417	?	G	A	Slc11a1	intron_variant	intron	Other	NM_013612	10	NM_013612:c.946-21G>A	?	intron_variant	Other	0	1	1	G/A	rs233849882	Is Validated	18173:Slc11a1	137	unspecified	snp
1:74421753-Del	1	74421753	?	T	-	Vil1	intron_variant	intron	Other	NM_009509	9	NM_009509:c.850-16delT	?	intron_variant	Other	-1	1	0	T/-	rs261028966	?	22349:Vil1	137	unspecified	in-del
1:74554626-SNV	1	74554626	?	T	C	Plcd4	synonymous_variant	exon	Other	NM_148937	7	NM_148937:c.909T>C	p.Ser303=	synonymous_variant	Other	0	1	1	T/C	rs32931309	Is Validated	18802:Plcd4	125	unspecified	snp
1:74554698-SNV	1	74554698	?	G	A	Plcd4	splice_region_variant	intron	Other	NM_148937	7	NM_148937:c.974+7G>A	?	splice_region_variant	Other	0	1	1	G/A	rs261797617	Is Validated	18802:Plcd4	137	unspecified	snp
1:74554703-SNV	1	74554703	?	A	T	Plcd4	intron_variant	intron	Other	NM_148937	7	NM_148937:c.974+12A>T	?	intron_variant	Other	0	1	1	A/T	rs219674767	Is Validated	18802:Plcd4	137	unspecified	snp
1:74557709-SNV	1	74557709	?	T	C	Plcd4	intron_variant	intron	Other	NM_148937	9	NM_148937:c.1120-11T>C	?	intron_variant	Other	0	1	1	T/C	rs235127196	Is Validated	18802:Plcd4	137	unspecified	snp
1:74562684-SNV	1	74562684	?	A	T	Plcd4	intron_variant	intron	Other	NM_148937	13	NM_148937:c.1742-30A>T	?	intron_variant	Other	0	1	1	A/T	rs224351763	Is Validated	18802:Plcd4	137	unspecified	snp
1:74567118-SNV	1	74567118	?	C	A	Zfp142	synonymous_variant	exon	Other	NM_029888	9	NM_029888:c.4983G>T	p.Leu1661=	synonymous_variant	Other	0	1	1	C/A	rs30465770	Is Validated	77264:Zfp142	125	unspecified	snp
1:74571837-SNV	1	74571837	?	A	G	Zfp142	missense_variant	exon	Missense	NM_029888	7	NM_029888:c.2489T>C	p.Leu830Ser	missense_variant	Missense	0	1	1	A/G	rs32310029	Is Validated	77264:Zfp142	125	unspecified	snp
1:74578090-SNV	1	74578090	?	T	C	Zfp142	intron_variant	intron	Other	NM_029888	4	NM_029888:c.739+33A>G	?	intron_variant	Other	0	1	1	T/C	rs32515696	Is Validated	77264:Zfp142	125	unspecified	snp
1:74589688-SNV	1	74589688	?	C	T	Bcs1l	missense_variant	exon	Missense	NM_025784	2	NM_025784:c.130C>T	p.Arg44Trp	missense_variant	Missense	0	1	1	C/T	rs247908867	Is Validated	66821:Bcs1l|77264:Zfp142	137	unspecified	snp
1:74595796-SNV	1	74595796	?	C	T	Rnf25	intron_variant	intron	Other	NM_021313	7	NM_021313:c.427-28G>A	?	intron_variant	Other	0	1	1	C/T	rs253456325	Is Validated	57751:Rnf25	137	unspecified	snp
1:74611270-SNV	1	74611270	?	C	T	Stk36	intron_variant	intron	Other	NM_175031	8	NM_175031:c.948+12C>T	?	intron_variant	Other	0	1	1	C/T	rs223136177	Is Validated	269209:Stk36	137	unspecified	snp
1:74611440-SNV	1	74611440	?	G	A	Stk36	missense_variant	exon	Missense	NM_175031	9	NM_175031:c.988G>A	p.Gly330Arg	missense_variant	Missense	0	1	1	G/A	rs32361674	Is Validated	269209:Stk36	125	unspecified	snp
1:74611597-SNV	1	74611597	?	G	A	Stk36	intron_variant	intron	Other	NM_175031	9	NM_175031:c.1136+9G>A	?	intron_variant	Other	0	1	1	G/A	rs265795259	Is Validated	269209:Stk36	137	unspecified	snp
1:74626119-SNV	1	74626119	?	C	T	Stk36	synonymous_variant	exon	Other	NM_175031	16	NM_175031:c.2022C>T	p.Ser674=	synonymous_variant	Other	0	1	1	C/T	rs247302776	Is Validated	269209:Stk36	137	unspecified	snp
1:74626177-SNV	1	74626177	?	T	G	Stk36	intron_variant	intron	Other	NM_175031	16	NM_175031:c.2043+37T>G	?	intron_variant	Other	0	1	1	T/G	rs32719664	Is Validated	269209:Stk36	125	unspecified	snp
1:74626185-SNV	1	74626185	?	G	A	Stk36	intron_variant	intron	Other	NM_175031	16	NM_175031:c.2043+45G>A	?	intron_variant	Other	0	1	1	G/A	rs219096046	Is Validated	269209:Stk36	137	unspecified	snp
1:74627403-SNV	1	74627403	?	C	T	Stk36	synonymous_variant	exon	Other	NM_175031	18	NM_175031:c.2157C>T	p.Tyr719=	synonymous_variant	Other	0	1	1	C/T	rs251536525	Is Validated	269209:Stk36	137	unspecified	snp
1:74627541-SNV	1	74627541	?	A	G	Stk36	intron_variant	intron	Other	NM_175031	19	NM_175031:c.2248-44A>G	?	intron_variant	Other	0	1	1	A/G	rs32928105	Is Validated	269209:Stk36	125	unspecified	snp
1:74627599-SNV	1	74627599	?	T	C	Stk36	synonymous_variant	exon	Other	NM_175031	19	NM_175031:c.2262T>C	p.Asp754=	synonymous_variant	Other	0	1	1	T/C	rs32927313	Is Validated	269209:Stk36	125	unspecified	snp
1:74627859-SNV	1	74627859	?	G	A	Stk36	intron_variant	intron	Other	NM_175031	20	NM_175031:c.2337-59G>A	?	intron_variant	Other	0	1	1	G/A	rs222719277	Is Validated	269209:Stk36	137	unspecified	snp
1:74627966-SNV	1	74627966	?	T	C	Stk36	synonymous_variant	exon	Other	NM_175031	20	NM_175031:c.2385T>C	p.His795=	synonymous_variant	Other	0	1	1	T/C	rs242718217	Is Validated	269209:Stk36	137	unspecified	snp
1:74628147-SNV	1	74628147	?	G	A	Stk36	synonymous_variant	exon	Other	NM_175031	21	NM_175031:c.2406G>A	p.Ala802=	synonymous_variant	Other	0	1	1	G/A	rs247315296	Is Validated	269209:Stk36	137	unspecified	snp
1:74628183-SNV	1	74628183	?	G	A	Stk36	synonymous_variant	exon	Other	NM_175031	21	NM_175031:c.2442G>A	p.Gly814=	synonymous_variant	Other	0	1	1	G/A	rs258839750	Is Validated	269209:Stk36	137	unspecified	snp
1:74631624-SNV	1	74631624	?	T	C	Stk36	synonymous_variant	exon	Other	NM_175031	22	NM_175031:c.2550T>C	p.Asp850=	synonymous_variant	Other	0	1	1	T/C	rs32925756	Is Validated	269209:Stk36	125	unspecified	snp
1:74632757-SNV	1	74632757	?	T	C	Stk36	missense_variant	exon	Missense	NM_175031	23	NM_175031:c.2621T>C	p.Val874Ala	missense_variant	Missense	0	1	1	T/C	rs32925048	Is Validated	269209:Stk36	125	unspecified	snp
1:74632778-SNV	1	74632778	?	T	C	Stk36	missense_variant	exon	Missense	NM_175031	23	NM_175031:c.2642T>C	p.Ile881Thr	missense_variant	Missense	0	1	1	T/C	rs225236645	Is Validated	269209:Stk36	137	unspecified	snp
1:74632803-SNV	1	74632803	?	C	T	Stk36	synonymous_variant	exon	Other	NM_175031	23	NM_175031:c.2667C>T	p.Ala889=	synonymous_variant	Other	0	1	1	C/T	rs32925046	Is Validated	269209:Stk36	125	unspecified	snp
1:74632846-SNV	1	74632846	?	C	T	Stk36	synonymous_variant	exon	Other	NM_175031	23	NM_175031:c.2710C>T	p.Leu904=	synonymous_variant	Other	0	1	1	C/T	rs254158163	?	269209:Stk36	137	unspecified	snp
1:74632923-SNV	1	74632923	?	A	C	Stk36	intron_variant	intron	Other	NM_175031	23	NM_175031:c.2764+23A>C	?	intron_variant	Other	0	1	1	A/C	rs262404244	Is Validated	269209:Stk36	137	unspecified	snp
1:74633188-SNV	1	74633188	?	G	A	Stk36	synonymous_variant	exon	Other	NM_175031	24	NM_175031:c.2811G>A	p.Glu937=	synonymous_variant	Other	0	1	1	G/A	rs233608485	Is Validated	269209:Stk36	137	unspecified	snp
1:74633301-SNV	1	74633301	?	T	C	Stk36	intron_variant	intron	Other	NM_175031	24	NM_175031:c.2912+12T>C	?	intron_variant	Other	0	1	1	T/C	rs32924600	Is Validated	269209:Stk36	125	unspecified	snp
1:74633472-SNV	1	74633472	?	C	T	Stk36	intron_variant	intron	Other	NM_175031	25	NM_175031:c.2913-35C>T	?	intron_variant	Other	0	1	1	C/T	rs211850567	Is Validated	269209:Stk36	137	unspecified	snp
1:74633573-SNV	1	74633573	?	T	C	Stk36	synonymous_variant	exon	Other	NM_175031	25	NM_175031:c.2979T>C	p.Phe993=	synonymous_variant	Other	0	1	1	T/C	rs32924598	Is Validated	269209:Stk36	125	unspecified	snp
1:74634732-SNV	1	74634732	?	C	T	Stk36	synonymous_variant	exon	Other	NM_175031	26	NM_175031:c.3783C>T	p.Leu1261=	synonymous_variant	Other	0	1	1	C/T	rs257861595	Is Validated	269209:Stk36	137	unspecified	snp
1:74685303-SNV	1	74685303	?	G	A	Ttll4	intron_variant	intron	Other	NM_001014974	6	NM_001014974:c.1647-16G>A	?	intron_variant	Other	0	1	1	?	?	?	?	?	?	?
1:74685472-SNV	1	74685472	?	T	A	Ttll4	intron_variant	intron	Other	NM_001014974	6	NM_001014974:c.1771+29T>A	?	intron_variant	Other	0	1	1	T/A	rs46082414	Is Validated	67534:Ttll4	127	unspecified	snp
1:74687320-SNV	1	74687320	?	T	C	Ttll4	synonymous_variant	exon	Other	NM_001014974	9	NM_001014974:c.2076T>C	p.Phe692=	synonymous_variant	Other	0	1	1	T/C	rs263151594	Is Validated	67534:Ttll4	137	unspecified	snp
1:74688171-SNV	1	74688171	?	C	T	Ttll4	missense_variant	exon	Missense	NM_001014974	12	NM_001014974:c.2371C>T	p.Pro791Ser	missense_variant	Missense	0	1	1	C/T	rs243667493	Is Validated	67534:Ttll4	137	unspecified	snp
1:74735830-SNV	1	74735830	?	G	A	Cyp27a1	intron_variant	intron	Other	NM_024264	5	NM_024264:c.851-34G>A	?	intron_variant	Other	0	1	1	G/A	rs245081690	Is Validated	104086:Cyp27a1	137	unspecified	snp
1:74735983-SNV	1	74735983	?	A	C	Cyp27a1	missense_variant	exon	Missense	NM_024264	5	NM_024264:c.970A>C	p.Thr324Pro	missense_variant	Missense	0	1	1	A/C	rs214152699	Is Validated	104086:Cyp27a1	137	unspecified	snp
1:74736644-SNV	1	74736644	?	G	T	Cyp27a1	intron_variant	intron	Other	NM_024264	6	NM_024264:c.1024-37G>T	?	intron_variant	Other	0	1	1	G/T	rs248583845	Is Validated	104086:Cyp27a1	137	unspecified	snp
1:74736791-SNV	1	74736791	?	G	A	Cyp27a1	synonymous_variant	exon	Other	NM_024264	6	NM_024264:c.1134G>A	p.Gln378=	synonymous_variant	Other	0	1	1	G/A	rs220142594	Is Validated	104086:Cyp27a1	137	unspecified	snp
1:74737575-SNV	1	74737575	?	C	T	Cyp27a1	synonymous_variant	exon	Other	NM_024264	9	NM_024264:c.1518C>T	p.Pro506=	synonymous_variant	Other	0	1	1	C/T	rs240279518	Is Validated	104086:Cyp27a1	137	unspecified	snp
1:74745514-SNV	1	74745514	?	G	A	Prkag3	intron_variant	intron	Other	NM_153744	7	NM_153744:c.820+37C>T	?	intron_variant	Other	0	1	1	G/A	rs255048939	Is Validated	241113:Prkag3	137	unspecified	snp
1:74748826-SNV	1	74748826	?	A	G	Prkag3	synonymous_variant	exon	Other	NM_153744	1	NM_153744:c.25T>C	p.Leu9=	synonymous_variant	Other	0	1	1	A/G	rs32263927	Is Validated	241113:Prkag3	125	unspecified	snp
1:74782898-SNV	1	74782898	?	C	A	Wnt6	splice_region_variant	intron	Other	NM_009526	3	NM_009526:c.633+4C>A	?	splice_region_variant	Other	0	1	1	C/A	rs249078815	Is Validated	22420:Wnt6	137	unspecified	snp
1:74784390-SNV	1	74784390	?	T	C	Wnt6	synonymous_variant	exon	Other	NM_009526	4	NM_009526:c.885T>C	p.Pro295=	synonymous_variant	Other	0	1	1	T/C	rs246876182	Is Validated	22420:Wnt6	137	unspecified	snp
1:74800663-SNV	1	74800663	?	T	C	Wnt10a	synonymous_variant	exon	Other	NM_009518	3	NM_009518:c.507T>C	p.Ala169=	synonymous_variant	Other	0	1	1	T/C	rs51644374	Is Validated	22409:Wnt10a	128	unspecified	snp
1:74800956-Del	1	74800956	?	G	-	Wnt10a	intron_variant	intron	Other	NM_009518	3	NM_009518:c.756+52delG	?	intron_variant	Other	-1	1	0	G/-	rs222420463	?	22409:Wnt10a	137	unspecified	in-del
1:74803071-SNV	1	74803071	?	G	A	Wnt10a	intron_variant	intron	Other	NM_009518	4	NM_009518:c.757-52G>A	?	intron_variant	Other	0	1	1	G/A	rs261895638	Is Validated	22409:Wnt10a	137	unspecified	snp
1:74885239-Ins	1	74885239	?	-	G	Fev	5_prime_UTR_variant	UTR5	Other	NM_153111	1	NM_153111:c.-29dupC	?	5_prime_UTR_variant	Other	1	0	1	-/G	rs220447122	?	260298:Fev	137	unspecified	in-del
1:74892091-Ins	1	74892091	?	-	A	Cryba2	splice_region_variant	intron	Other	NM_021541	3	NM_021541:c.162-4dupT	?	splice_region_variant	Other	1	0	1	?	?	?	?	?	?	?
1:74923018-SNV	1	74923018	?	C	T	Ccdc108	synonymous_variant	exon	Other	NM_001039495	12	NM_001039495:c.2043G>A	p.Pro681=	synonymous_variant	Other	0	1	1	C/T	rs221656216	Is Validated	241116:Ccdc108	137	unspecified	snp
1:74946122-SNV	1	74946122	?	G	A	Ihh	synonymous_variant	exon	Other	NM_010544	3	NM_010544:c.1317C>T	p.Phe439=	synonymous_variant	Other	0	1	1	G/A	rs228947822	Is Validated	16147:Ihh	137	unspecified	snp
1:74948614-Del	1	74948614	?	G	-	Ihh	intron_variant	intron	Other	NM_010544	2	NM_010544:c.430-49delC	?	intron_variant	Other	-1	1	0	G/-	rs214764871	?	16147:Ihh	137	unspecified	in-del
1:74968204-SNV	1	74968204	?	A	G	Nhej1	missense_variant	exon	Missense	NM_029342	4	NM_029342:c.388T>C	?	missense_variant	Missense	0	1	1	A/G	rs50253728	Is Validated	?	127	unspecified	snp
1:74968899-SNV	1	74968899	?	G	A	Nhej1	missense_variant	exon	Missense	NM_029342	3	NM_029342:c.212C>T	?	missense_variant	Missense	0	1	1	G/A	rs51378337	Is Validated	?	128	unspecified	snp
1:74968926-SNV	1	74968926	?	A	G	Nhej1	intron_variant	intron	Other	NM_029342	3	NM_029342:c.199-14T>C	?	intron_variant	Other	0	1	1	A/G	rs50040245	Is Validated	?	127	unspecified	snp
1:74968968-SNV	1	74968968	?	T	C	Nhej1	intron_variant	intron	Other	NM_029342	3	NM_029342:c.199-56A>G	?	intron_variant	Other	0	1	1	T/C	rs47933700	Is Validated	?	127	unspecified	snp
1:75125895-SNV	1	75125895	?	C	T	Slc23a3	missense_variant	exon	Missense	NM_194333	12	NM_194333:c.1670G>A	p.Arg557Lys	missense_variant	Missense	0	1	1	C/T	rs31568558	Is Validated	22626:Slc23a3	125	unspecified	snp
1:75128449-SNV	1	75128449	?	C	T	Slc23a3	intron_variant	intron	Other	NM_194333	10	NM_194333:c.1450+24G>A	?	intron_variant	Other	0	1	1	C/T	rs31844297	Is Validated	22626:Slc23a3	125	unspecified	snp
1:75133666-SNV	1	75133666	?	T	A	Slc23a3	intron_variant	intron	Other	NM_194333	1	NM_194333:c.171+19A>T	?	intron_variant	Other	0	1	1	T/A	rs31882928	Is Validated	22626:Slc23a3	125	unspecified	snp
1:75133728-SNV	1	75133728	?	C	A	Slc23a3	missense_variant	exon	Missense	NM_194333	1	NM_194333:c.128G>T	p.Cys43Phe	missense_variant	Missense	0	1	1	C/A	rs31968921	Is Validated	22626:Slc23a3	125	unspecified	snp
1:75168797-SNV	1	75168797	?	C	T	Zfand2b	5_prime_UTR_variant	UTR5	Other	NM_026846	1	NM_026846:c.-55C>T	?	5_prime_UTR_variant	Other	0	1	1	C/T	rs13467356	Is Validated	68818:Zfand2b	121	unspecified	snp
1:75170325-SNV	1	75170325	?	G	C	Zfand2b	intron_variant	intron	Other	NM_026846	5	NM_026846:c.435-42G>C	?	intron_variant	Other	0	1	1	G/C	rs31840535	Is Validated	68818:Zfand2b	125	unspecified	snp
1:75174454-Del	1	75174454	?	G	-	Abcb6	intron_variant	intron	Other	NM_023732	10	NM_023732:c.1655+24delC	?	intron_variant	Other	-1	1	0	G/-	rs262274618	?	74104:Abcb6	137	unspecified	in-del
1:75177752-SNV	1	75177752	?	C	A	Abcb6	missense_variant	exon	Missense	NM_023732	4	NM_023732:c.883G>T	p.Ala295Ser	missense_variant	Missense	0	1	1	C/A	rs50543979	Is Validated	74104:Abcb6	127	unspecified	snp
1:75192554-SNV	1	75192554	?	T	C	Ankzf1	missense_variant	exon	Missense	NR_051998	1	NR_051998:n.395T>C	?	non_coding_exon_variant	Other	0	1	1	T/C	rs31503489	Is Validated	245860:Atg9a|52231:Ankzf1	125	unspecified	snp
1:75217291-SNV	1	75217291	?	G	A	Tuba4a	synonymous_variant	exon	Other	NM_009447	2	NM_009447:c.147C>T	p.Phe49=	synonymous_variant	Other	0	1	1	G/A	rs13462770	RS orientation is reversed,Is Validated	22145:Tuba4a	121	unspecified	snp
1:75241141-SNV	1	75241141	?	G	A	Dnajb2	intron_variant	intron	Other	NM_001159883	7	NM_001159883:c.446-30G>A	?	intron_variant	Other	0	1	1	G/A	rs222299972	Is Validated	56812:Dnajb2	137	unspecified	snp
1:75251851-SNV	1	75251851	?	G	C	Ptprn	missense_variant	exon	Missense	NM_008985	19	NM_008985:c.2581C>G	p.Leu861Val	missense_variant	Missense	0	1	1	G/C	rs32338385	Is Validated	19275:Ptprn	125	unspecified	snp
1:75308734-SNV	1	75308734	?	A	G	Dnpep	intron_variant	intron	Other	NM_001110831	15	NM_001110831:c.1378-25T>C	?	intron_variant	Other	0	1	1	A/G	rs16816417	RS orientation is reversed,Is Validated	13437:Dnpep	123	unspecified	snp
1:75316628-SNV	1	75316628	?	G	A	Dnpep	synonymous_variant	exon	Other	NM_001110831	3	NM_001110831:c.102C>T	p.Val34=	synonymous_variant	Other	0	1	1	G/A	rs13464448	RS orientation is reversed,Is Validated	13437:Dnpep	121	unspecified	snp
1:75316744-SNV	1	75316744	?	C	G	Dnpep	synonymous_variant	exon	Other	NM_001110831	2	NM_001110831:c.66G>C	p.Leu22=	synonymous_variant	Other	0	1	1	C/G	rs13464446	RS orientation is reversed,Is Validated	13437:Dnpep	121	unspecified	snp
1:75383130-SNV	1	75383130	?	C	T	Speg	splice_region_variant	intron	Other	NM_007463	2	NM_007463:c.395-1526C>T	?	intron_variant	Other	0	1	1	C/T	rs241607799	Is Validated	11790:Speg	137	unspecified	snp
1:75388147-SNV	1	75388147	?	T	C	Speg	synonymous_variant	exon	Other	NM_007463	4	NM_007463:c.1171T>C	p.Leu391=	synonymous_variant	Other	0	1	1	T/C	rs31651795	Is Validated	11790:Speg	125	unspecified	snp
1:75391160-SNV	1	75391160	?	G	A	Speg	intron_variant	intron	Other	NM_007463	5	NM_007463:c.2272+38G>A	?	intron_variant	Other	0	1	1	G/A	rs31476316	Is Validated	11790:Speg	125	unspecified	snp
1:75391865-SNV	1	75391865	?	C	T	Speg	synonymous_variant	exon	Other	NM_007463	6	NM_007463:c.2376C>T	p.Ala792=	synonymous_variant	Other	0	1	1	C/T	rs30796304	Is Validated	11790:Speg	125	unspecified	snp
1:75402322-SNV	1	75402322	?	C	G	Speg	synonymous_variant	exon	Other	NM_007463	9	NM_007463:c.2745C>G	p.Arg915=	synonymous_variant	Other	0	1	1	C/G	rs262962405	Is Validated	11790:Speg	137	unspecified	snp
1:75406615-SNV	1	75406615	?	A	G	Speg	missense_variant	exon	Missense	NM_007463	12	NM_007463:c.3353A>G	p.Gln1118Arg	missense_variant	Missense	0	1	1	A/G	rs32768216	Is Validated	11790:Speg	125	unspecified	snp
1:75410705-SNV	1	75410705	?	T	C	Speg	synonymous_variant	exon	Other	NM_007463	16	NM_007463:c.4104T>C	p.Ser1368=	synonymous_variant	Other	0	1	1	T/C	rs32358383	Is Validated	11790:Speg	125	unspecified	snp
1:75411249-SNV	1	75411249	?	C	T	Speg	intron_variant	intron	Other	NM_007463	18	NM_007463:c.4287-37C>T	?	intron_variant	Other	0	1	1	C/T	rs32508999	Is Validated	11790:Speg	125	unspecified	snp
1:75411489-SNV	1	75411489	?	A	C	Speg	intron_variant	intron	Other	NM_007463	18	NM_007463:c.4462+28A>C	?	intron_variant	Other	0	1	1	A/C	rs32594565	Is Validated	11790:Speg	125	unspecified	snp
1:75414286-Ins	1	75414286	?	-	CTGGTC	Speg	intron_variant	intron	Other	NM_007463	19	NM_007463:c.4463-28_4463-23dupGGTCCT	?	intron_variant	Other	6	0	6	-/CTGGTC	rs230875784	?	11790:Speg	137	unspecified	in-del
1:75415707-SNV	1	75415707	?	T	C	Speg	synonymous_variant	exon	Other	NM_007463	22	NM_007463:c.5007T>C	p.Phe1669=	synonymous_variant	Other	0	1	1	T/C	rs39149840	Is Validated	11790:Speg	126	unspecified	snp
1:75417011-SNV	1	75417011	?	A	G	Speg	intron_variant	intron	Other	NM_007463	23	NM_007463:c.5043-32A>G	?	intron_variant	Other	0	1	1	A/G	rs31844307	Is Validated	11790:Speg	125	unspecified	snp
1:75417801-SNV	1	75417801	?	G	A	Speg	intron_variant	intron	Other	NM_007463	25	NM_007463:c.5179-26G>A	?	intron_variant	Other	0	1	1	G/A	rs32199208	Is Validated	11790:Speg	125	unspecified	snp
1:75421855-SNV	1	75421855	?	A	G	Speg	missense_variant	exon	Missense	NM_007463	30	NM_007463:c.5945A>G	p.Glu1982Gly	missense_variant	Missense	0	1	1	A/G	rs30943996	Is Validated	11790:Speg	125	unspecified	snp
1:75422687-SNV	1	75422687	?	G	A	Speg	synonymous_variant	exon	Other	NM_007463	30	NM_007463:c.6777G>A	p.Leu2259=	synonymous_variant	Other	0	1	1	G/A	rs32535394	Is Validated	11790:Speg	125	unspecified	snp
1:75426843-SNV	1	75426843	?	C	G	Speg	synonymous_variant	exon	Other	NM_007463	32	NM_007463:c.7830C>G	p.Pro2610=	synonymous_variant	Other	0	1	1	C/G	rs230628128	Is Validated	11790:Speg	137	unspecified	snp
1:75426900-SNV	1	75426900	?	A	G	Speg	intron_variant	intron	Other	NM_007463	32	NM_007463:c.7867+20A>G	?	intron_variant	Other	0	1	1	A/G	rs38516018	Is Validated	11790:Speg	126	unspecified	snp
1:75426919-SNV	1	75426919	?	T	A	Speg	intron_variant	intron	Other	NM_007463	32	NM_007463:c.7867+39T>A	?	intron_variant	Other	0	1	1	?	?	?	?	?	?	?
1:75427690-SNV	1	75427690	?	C	T	Speg	synonymous_variant	exon	Other	NM_007463	35	NM_007463:c.8238C>T	p.Thr2746=	synonymous_variant	Other	0	1	1	C/T	rs37827142	Is Validated	11790:Speg	126	unspecified	snp
1:75427888-SNV	1	75427888	?	C	T	Speg	splice_region_variant	intron	Other	NM_007463	36	NM_007463:c.8327-4C>T	?	splice_region_variant	Other	0	1	1	C/T	rs36302733	Is Validated	11790:Speg	126	unspecified	snp
1:75427995-SNV	1	75427995	?	C	T	Speg	synonymous_variant	exon	Other	NM_007463	36	NM_007463:c.8430C>T	p.Pro2810=	synonymous_variant	Other	0	1	1	C/T	rs225364876	Is Validated	11790:Speg	137	unspecified	snp
1:75428400-SNV	1	75428400	?	A	G	Speg	synonymous_variant	exon	Other	NM_007463	36	NM_007463:c.8835A>G	p.Pro2945=	synonymous_variant	Other	0	1	1	A/G	rs245316702	Is Validated	11790:Speg	137	unspecified	snp
1:75436788-SNV	1	75436788	?	T	C	Gmppa	5_prime_UTR_variant	UTR5	Other	NM_133708	2	NM_133708:c.-11T>C	?	5_prime_UTR_variant	Other	0	1	1	T/C	rs13474572	Is Validated	69080:Gmppa	121	unspecified	snp
1:75440384-SNV	1	75440384	?	G	A	Gmppa	intron_variant	intron	Other	NM_133708	7	NM_133708:c.490-28G>A	?	intron_variant	Other	0	1	1	G/A	rs36289306	Is Validated	69080:Gmppa	126	unspecified	snp
1:75441436-SNV	1	75441436	?	C	T	Gmppa	intron_variant	intron	Other	NM_133708	8	NM_133708:c.621-39C>T	?	intron_variant	Other	0	1	1	C/T	rs39028568	Is Validated	69080:Gmppa	126	unspecified	snp
1:75441833-SNV	1	75441833	?	T	C	Gmppa	splice_region_variant	intron	Other	NM_133708	9	NM_133708:c.853+6T>C	?	splice_region_variant	Other	0	1	1	T/C	rs31820232	Is Validated	69080:Gmppa	125	unspecified	snp
1:75442639-SNV	1	75442639	?	G	A	Gmppa	intron_variant	intron	Other	NM_133708	12	NM_133708:c.1162+27G>A	?	intron_variant	Other	0	1	1	G/A	rs265664192	Is Validated	69080:Gmppa	137	unspecified	snp
1:75442944-SNV	1	75442944	?	A	G	Gmppa	synonymous_variant	exon	Other	NM_133708	13	NM_133708:c.1206A>G	p.Ser402=	synonymous_variant	Other	0	1	1	A/G	rs13474573	Is Validated	69080:Gmppa	121	unspecified	snp
1:75443191-SNV	1	75443191	?	T	C	Gmppa	downstream_gene_variant	downstream_intergenic	Unknown	NM_133708	13	NM_133708:c.*190T>C	?	downstream_gene_variant	Unknown	0	1	1	T/C	rs39708213	Is Validated	69080:Gmppa	126	unspecified	snp
1:75443208-Del	1	75443208	?	G	-	Gmppa	downstream_gene_variant	downstream_intergenic	Unknown	NM_133708	13	NM_133708:c.*218delG	?	downstream_gene_variant	Unknown	-1	1	0	?	?	?	?	?	?	?
1:75450909-SNV	1	75450909	?	A	G	Asic4	synonymous_variant	exon	Other	NM_183022	1	NM_183022:c.78A>G	p.Glu26=	synonymous_variant	Other	0	1	1	A/G	rs32590346	Is Validated	241118:Asic4	125	unspecified	snp
1:75469436-SNV	1	75469436	?	T	C	Asic4	synonymous_variant	exon	Other	NM_183022	3	NM_183022:c.807T>C	p.Phe269=	synonymous_variant	Other	0	1	1	T/C	rs32254984	Is Validated	241118:Asic4	125	unspecified	snp
1:75472884-SNV	1	75472884	?	A	G	Asic4	missense_variant	exon	Missense	NM_183022	7	NM_183022:c.1292A>G	p.Gln431Arg	missense_variant	Missense	0	1	1	A/G	rs32263294	Is Validated	241118:Asic4	125	unspecified	snp
1:75475817-SNV	1	75475817	?	C	T	Chpf	missense_variant	exon	Missense	NM_001001566	4	NM_001001566:c.1478G>A	p.Arg493Gln	missense_variant	Missense	0	1	1	C/T	rs13469865	RS orientation is reversed,Is Validated	74241:Chpf	121	unspecified	snp
1:75486756-SNV	1	75486756	?	G	A	Obsl1	missense_variant	exon	Missense	NM_178884	19	NM_178884:c.5291C>T	p.Thr1764Met	missense_variant	Missense	0	1	1	G/A	rs31502068	Is Validated	98733:Obsl1	125	unspecified	snp
1:75487927-SNV	1	75487927	?	G	T	Obsl1	missense_variant	exon	Missense	NM_178884	16	NM_178884:c.4849C>A	p.Pro1617Thr	missense_variant	Missense	0	1	1	G/T	rs37877179	Is Validated	98733:Obsl1	126	unspecified	snp
1:75492649-SNV	1	75492649	?	C	T	Obsl1	missense_variant	exon	Missense	NM_178884	11	NM_178884:c.3647G>A	p.Gly1216Asp	missense_variant	Missense	0	1	1	C/T	rs36249631	Is Validated	98733:Obsl1	126	unspecified	snp
1:75497230-SNV	1	75497230	?	C	T	Obsl1	missense_variant	exon	Missense	NM_178884	8	NM_178884:c.2731G>A	p.Val911Ile	missense_variant	Missense	0	1	1	C/T	rs37513212	Is Validated	98733:Obsl1	126	unspecified	snp
1:75498183-SNV	1	75498183	?	T	C	Obsl1	missense_variant	exon	Missense	NM_178884	7	NM_178884:c.2572A>G	p.Lys858Glu	missense_variant	Missense	0	1	1	T/C	rs30599864	Is Validated	98733:Obsl1	125	unspecified	snp
1:75502212-SNV	1	75502212	?	T	C	Obsl1	synonymous_variant	exon	Other	NM_178884	5	NM_178884:c.1881A>G	p.Val627=	synonymous_variant	Other	0	1	1	T/C	rs46684124	Is Validated	98733:Obsl1	127	unspecified	snp
1:75505913-SNV	1	75505913	?	G	A	Obsl1	synonymous_variant	exon	Other	NM_178884	1	NM_178884:c.312C>T	p.Pro104=	synonymous_variant	Other	0	1	1	G/A	rs250003810	Is Validated	16322:Inha|98733:Obsl1	137	unspecified	snp
1:75505934-SNV	1	75505934	?	G	A	Obsl1	synonymous_variant	exon	Other	NM_178884	1	NM_178884:c.291C>T	p.Ala97=	synonymous_variant	Other	0	1	1	G/A	rs46703075	Is Validated	16322:Inha|98733:Obsl1	127	unspecified	snp
1:75507316-SNV	1	75507316	?	A	G	Inha	synonymous_variant	exon	Other	NM_010564	1	NM_010564:c.69A>G	p.Gly23=	synonymous_variant	Other	0	1	1	A/G	rs264083057	Is Validated	16322:Inha|98733:Obsl1	137	unspecified	snp
1:77387781-Del	1	77387781	?	G	-	Epha4	intron_variant	intron	Other	NM_007936	11	NM_007936:c.2074+16delC	?	intron_variant	Other	-1	1	0	G/-	rs220776117	?	13838:Epha4	137	unspecified	in-del
1:77390004-Ins	1	77390004	?	-	TTTTTG	Epha4	intron_variant	intron	Other	NM_007936	9	NM_007936:c.1774+24_1774+29dupCAAAAA	?	intron_variant	Other	6	0	6	-/TTTTTG	rs228535880	?	13838:Epha4	137	unspecified	in-del
1:77398473-SNV	1	77398473	?	G	A	Epha4	intron_variant	intron	Other	NM_007936	8	NM_007936:c.1715+21C>T	?	intron_variant	Other	0	1	1	G/A	rs33860636	Is Validated	13838:Epha4	125	unspecified	snp
1:77398532-SNV	1	77398532	?	G	A	Epha4	synonymous_variant	exon	Other	NM_007936	8	NM_007936:c.1677C>T	p.Leu559=	synonymous_variant	Other	0	1	1	G/A	rs31644036	Is Validated	13838:Epha4	125	unspecified	snp
1:77399708-SNV	1	77399708	?	A	G	Epha4	synonymous_variant	exon	Other	NM_007936	7	NM_007936:c.1533T>C	p.Phe511=	synonymous_variant	Other	0	1	1	A/G	rs241247167	Is Validated	13838:Epha4	137	unspecified	snp
1:77401266-SNV	1	77401266	?	C	T	Epha4	synonymous_variant	exon	Other	NM_007936	6	NM_007936:c.1377G>A	p.Leu459=	synonymous_variant	Other	0	1	1	C/T	rs31770781	Is Validated	13838:Epha4	125	unspecified	snp
1:77401329-SNV	1	77401329	?	C	T	Epha4	splice_region_variant	intron	Other	NM_007936	6	NM_007936:c.1319-5G>A	?	splice_region_variant	Other	0	1	1	C/T	rs30502826	Is Validated	13838:Epha4	125	unspecified	snp
1:77401362-SNV	1	77401362	?	C	T	Epha4	intron_variant	intron	Other	NM_007936	6	NM_007936:c.1319-38G>A	?	intron_variant	Other	0	1	1	C/T	rs228560683	Is Validated	13838:Epha4	137	unspecified	snp
1:77511768-Del	1	77511768	?	A	-	Epha4	intron_variant	intron	Other	NM_007936	2	NM_007936:c.92-18delT	?	intron_variant	Other	-1	1	0	A/-	rs387219178	?	13838:Epha4	138	unspecified	in-del
1:78196619-SNV	1	78196619	?	C	T	Pax3	intron_variant	intron	Other	NM_001159520	1	NM_001159520:c.85+46G>A	?	intron_variant	Other	0	1	1	C/T	rs239860616	Is Validated	18505:Pax3	137	unspecified	snp
1:78310403-SNV	1	78310403	?	G	T	Sgpp2	5_prime_UTR_variant	UTR5	Other	NM_001004173	1	NM_001004173:c.-16G>T	?	5_prime_UTR_variant	Other	0	1	1	?	?	?	?	?	?	?
1:78390679-Del	1	78390679	?	C	-	Sgpp2	intron_variant	intron	Other	NM_001004173	3	NM_001004173:c.423+36delC	?	intron_variant	Other	-1	1	0	?	?	?	?	?	?	?
1:78390679-Del-2	1	78390679	?	CC	-	Sgpp2	intron_variant	intron	Other	NM_001004173	3	NM_001004173:c.423+35_423+36delCC	?	intron_variant	Other	-2	2	0	CC/-	rs387092255	?	433323:Sgpp2	138	unspecified	in-del
1:78393367-SNV	1	78393367	?	C	T	Sgpp2	synonymous_variant	exon	Other	NM_001004173	4	NM_001004173:c.432C>T	p.Phe144=	synonymous_variant	Other	0	1	1	C/T	rs37018864	Is Validated	433323:Sgpp2	126	unspecified	snp
1:78416946-SNV	1	78416946	?	T	C	Sgpp2	synonymous_variant	exon	Other	NM_001004173	5	NM_001004173:c.585T>C	p.Asp195=	synonymous_variant	Other	0	1	1	?	?	?	?	?	?	?
1:78425302-SNV	1	78425302	?	T	C	Farsb	synonymous_variant	exon	Other	NR_102757	17	NR_102757:n.1619A>G	?	non_coding_exon_variant	Other	0	1	1	?	?	?	?	?	?	?
1:78425338-SNV	1	78425338	?	G	T	Farsb	synonymous_variant	exon	Other	NR_102757	17	NR_102757:n.1583C>A	?	non_coding_exon_variant	Other	0	1	1	?	?	?	?	?	?	?
1:78425385-Ins	1	78425385	?	-	A	Farsb	intron_variant	intron	Other	NR_102757	17	NR_102757:n.1576-40dupT	?	intron_variant	Other	1	0	1	?	?	?	?	?	?	?
1:78443745-SNV	1	78443745	?	T	C	Farsb	missense_variant	exon	Missense	NR_102757	16	NR_102757:n.1465A>G	?	non_coding_exon_variant	Other	0	1	1	?	?	?	?	?	?	?
1:78454717-SNV	1	78454717	?	T	C	Farsb	intron_variant	intron	Other	NR_102757	15	NR_102757:n.1419+37A>G	?	intron_variant	Other	0	1	1	?	?	?	?	?	?	?
1:78454898-SNV	1	78454898	?	T	G	Farsb	intron_variant	intron	Other	NR_102757	15	NR_102757:n.1302-27A>C	?	intron_variant	Other	0	1	1	?	?	?	?	?	?	?
1:78458583-SNV	1	78458583	?	A	G	Farsb	synonymous_variant	exon	Other	NR_102757	14	NR_102757:n.1283T>C	?	non_coding_exon_variant	Other	0	1	1	?	?	?	?	?	?	?
1:78462281-SNV	1	78462281	?	G	A	Farsb	intron_variant	intron	Other	NR_102757	13	NR_102757:n.1208+25C>T	?	intron_variant	Other	0	1	1	?	?	?	?	?	?	?
1:78466927-Ins	1	78466927	?	-	CCACCACCA	Farsb	intron_variant	intron	Other	NR_102757	10	NR_102757:n.857+32_857+40dupTGGTGGTGG	?	intron_variant	Other	9	0	9	?	?	?	?	?	?	?
1:78469252-SNV	1	78469252	?	T	C	Farsb	synonymous_variant	exon	Other	NR_102757	8	NR_102757:n.743A>G	?	splice_region_variant	Other	0	1	1	?	?	?	?	?	?	?
1:78471194-Del	1	78471194	?	A	-	Farsb	splice_region_variant	intron	Other	NR_102757	7	NR_102757:n.564-3delT	?	splice_region_variant	Other	-1	1	0	?	?	?	?	?	?	?
1:78472652-SNV	1	78472652	?	T	A	Farsb	intron_variant	intron	Other	NR_102757	6	NR_102757:n.413-18A>T	?	intron_variant	Other	0	1	1	?	?	?	?	?	?	?
1:78478153-Ins	1	78478153	?	-	G	Farsb	intron_variant	intron	Other	NR_102757	4	NR_102757:n.296+40dupC	?	intron_variant	Other	1	0	1	-/G	rs387397604	?	23874:Farsb	138	unspecified	in-del
1:78479941-SNV	1	78479941	?	G	A	Farsb	intron_variant	intron	Other	NR_102757	3	NR_102757:n.226+16C>T	?	intron_variant	Other	0	1	1	?	?	?	?	?	?	?
1:78480103-SNV	1	78480103	?	T	C	Farsb	synonymous_variant	exon	Other	NR_102757	3	NR_102757:n.170-90A>G	?	intron_variant	Other	0	1	1	?	?	?	?	?	?	?
1:78482254-SNV	1	78482254	?	C	T	Farsb	intron_variant	intron	Other	NR_102757	2	NR_102757:n.169+54G>A	?	intron_variant	Other	0	1	1	?	?	?	?	?	?	?
1:78482270-SNV	1	78482270	?	G	A	Farsb	intron_variant	intron	Other	NR_102757	2	NR_102757:n.169+38C>T	?	intron_variant	Other	0	1	1	?	?	?	?	?	?	?
1:78482284-Ins	1	78482284	?	-	T	Farsb	intron_variant	intron	Other	NR_102757	2	NR_102757:n.169+24dupA	?	intron_variant	Other	1	0	1	-/T	rs257493353	?	23874:Farsb	137	unspecified	in-del
1:78522656-SNV	1	78522656	?	A	G	Mogat1	intron_variant	intron	Other	NM_026713	3	NM_026713:c.95-29A>G	?	intron_variant	Other	0	1	1	?	?	?	?	?	?	?
1:78522660-SNV	1	78522660	?	T	C	Mogat1	intron_variant	intron	Other	NM_026713	3	NM_026713:c.95-25T>C	?	intron_variant	Other	0	1	1	?	?	?	?	?	?	?
1:78523621-SNV	1	78523621	?	A	G	Mogat1	synonymous_variant	exon	Other	NM_026713	4	NM_026713:c.321A>G	p.Gly107=	synonymous_variant	Other	0	1	1	?	?	?	?	?	?	?
1:78523681-SNV	1	78523681	?	A	G	Mogat1	synonymous_variant	exon	Other	NM_026713	4	NM_026713:c.381A>G	p.Ser127=	synonymous_variant	Other	0	1	1	?	?	?	?	?	?	?
1:78529266-SNV	1	78529266	?	C	T	Mogat1	intron_variant	intron	Other	NM_026713	6	NM_026713:c.853+14C>T	?	intron_variant	Other	0	1	1	?	?	?	?	?	?	?
1:78537954-SNV	1	78537954	?	C	T	Mogat1	synonymous_variant	exon	Other	NM_026713	7	NM_026713:c.864C>T	p.Pro288=	synonymous_variant	Other	0	1	1	?	?	?	?	?	?	?
1:78537971-SNV	1	78537971	?	C	T	Mogat1	missense_variant	exon	Missense	NM_026713	7	NM_026713:c.881C>T	p.Thr294Ile	missense_variant	Missense	0	1	1	?	?	?	?	?	?	?
1:78538038-SNV	1	78538038	?	G	A	Mogat1	synonymous_variant	exon	Other	NM_026713	7	NM_026713:c.948G>A	p.Leu316=	synonymous_variant	Other	0	1	1	?	?	?	?	?	?	?
1:78664818-SNV	1	78664818	?	C	T	Acsl3,Utp14b	synonymous_variant	exon	Other	NM_028817,NM_001001981	2,3	NM_028817:c.-41+1538C>T,NM_001001981:c.432C>T	?,p.Asn144=	intron_variant,synonymous_variant	Other,Other	0	1	1	?	?	?	?	?	?	?
1:78664914-SNV	1	78664914	?	G	A	Acsl3,Utp14b	synonymous_variant	exon	Other	NM_028817,NM_001001981	2,3	NM_028817:c.-41+1634G>A,NM_001001981:c.528G>A	?,p.Gln176=	intron_variant,synonymous_variant	Other,Other	0	1	1	?	?	?	?	?	?	?
1:78664956-SNV	1	78664956	?	G	T	Acsl3,Utp14b	synonymous_variant	exon	Other	NM_028817,NM_001001981	2,3	NM_028817:c.-41+1676G>T,NM_001001981:c.570G>T	?,p.Ala190=	intron_variant,synonymous_variant	Other,Other	0	1	1	?	?	?	?	?	?	?
1:78665012-SNV	1	78665012	?	G	A	Acsl3,Utp14b	missense_variant	exon	Missense	NM_028817,NM_001001981	2,3	NM_028817:c.-41+1732G>A,NM_001001981:c.626G>A	?,p.Arg209Gln	intron_variant,missense_variant	Other,Missense	0	1	1	?	?	?	?	?	?	?
1:78665144-SNV	1	78665144	?	C	T	Acsl3,Utp14b	missense_variant	exon	Missense	NM_028817,NM_001001981	2,3	NM_028817:c.-41+1864C>T,NM_001001981:c.758C>T	?,p.Thr253Met	intron_variant,missense_variant	Other,Missense	0	1	1	?	?	?	?	?	?	?
1:78665427-SNV	1	78665427	?	A	G	Acsl3,Utp14b	synonymous_variant	exon	Other	NM_028817,NM_001001981	2,3	NM_028817:c.-41+2147A>G,NM_001001981:c.1041A>G	?,p.Gln347=	intron_variant,synonymous_variant	Other,Other	0	1	1	?	?	?	?	?	?	?
1:78665608-SNV	1	78665608	?	C	A	Acsl3,Utp14b	synonymous_variant	exon	Other	NM_028817,NM_001001981	2,3	NM_028817:c.-41+2328C>A,NM_001001981:c.1222C>A	?,p.Arg408=	intron_variant,synonymous_variant	Other,Other	0	1	1	?	?	?	?	?	?	?
1:78665646-SNV	1	78665646	?	G	A	Acsl3,Utp14b	synonymous_variant	exon	Other	NM_028817,NM_001001981	2,3	NM_028817:c.-41+2366G>A,NM_001001981:c.1260G>A	?,p.Glu420=	intron_variant,synonymous_variant	Other,Other	0	1	1	?	?	?	?	?	?	?
1:78666069-SNV	1	78666069	?	A	G	Acsl3,Utp14b	synonymous_variant	exon	Other	NM_028817,NM_001001981	2,3	NM_028817:c.-41+2789A>G,NM_001001981:c.1683A>G	?,p.Lys561=	intron_variant,synonymous_variant	Other,Other	0	1	1	?	?	?	?	?	?	?
1:78666744-SNV	1	78666744	?	A	T	Acsl3,Utp14b	3_prime_UTR_variant	UTR3	Other	NM_028817,NM_001001981	2,3	NM_028817:c.-41+3464A>T,NM_001001981:c.*15A>T	?,?	intron_variant,3_prime_UTR_variant	Other,Other	0	1	1	?	?	?	?	?	?	?
1:78666930-SNV	1	78666930	?	C	T	Acsl3,Utp14b	3_prime_UTR_variant	UTR3	Other	NM_028817,NM_001001981	2,3	NM_028817:c.-41+3650C>T,NM_001001981:c.*201C>T	?,?	intron_variant,3_prime_UTR_variant	Other,Other	0	1	1	?	?	?	?	?	?	?
1:78666950-Del	1	78666950	?	T	-	Acsl3,Utp14b	3_prime_UTR_variant	UTR3	Other	NM_028817,NM_001001981	2,3	NM_028817:c.-41+3671delT,NM_001001981:c.*222delT	?,?	intron_variant,3_prime_UTR_variant	Other,Other	-1	1	0	T/-	rs386859267	?	195434:Utp14b|74205:Acsl3	138	unspecified	in-del
1:78666989-SNV	1	78666989	?	G	A	Acsl3,Utp14b	3_prime_UTR_variant	UTR3	Other	NM_028817,NM_001001981	2,3	NM_028817:c.-41+3709G>A,NM_001001981:c.*260G>A	?,?	intron_variant,3_prime_UTR_variant	Other,Other	0	1	1	?	?	?	?	?	?	?
1:78666999-SNV	1	78666999	?	A	G	Acsl3,Utp14b	3_prime_UTR_variant	UTR3	Other	NM_028817,NM_001001981	2,3	NM_028817:c.-41+3719A>G,NM_001001981:c.*270A>G	?,?	intron_variant,3_prime_UTR_variant	Other,Other	0	1	1	?	?	?	?	?	?	?
1:78667182-SNV	1	78667182	?	A	T	Acsl3,Utp14b	3_prime_UTR_variant	UTR3	Other	NM_028817,NM_001001981	2,3	NM_028817:c.-41+3902A>T,NM_001001981:c.*453A>T	?,?	intron_variant,3_prime_UTR_variant	Other,Other	0	1	1	?	?	?	?	?	?	?
1:78699749-SNV	1	78699749	?	T	C	Acsl3	splice_region_variant	intron	Other	NM_028817	12	NM_028817:c.1466-7T>C	?	splice_region_variant	Other	0	1	1	T/C	rs49841603	Is Validated	74205:Acsl3	127	unspecified	snp
1:78705246-SNV	1	78705246	?	C	T	Acsl3	synonymous_variant	exon	Other	NM_028817	15	NM_028817:c.1860C>T	p.Tyr620=	synonymous_variant	Other	0	1	1	C/T	rs51607527	Is Validated	74205:Acsl3	128	unspecified	snp
1:78705385-SNV	1	78705385	?	A	G	Acsl3	missense_variant	exon	Missense	NM_028817	15	NM_028817:c.1999A>G	p.Ile667Val	missense_variant	Missense	0	1	1	A/G	rs31403527	Is Validated	74205:Acsl3	125	unspecified	snp
1:78783231-SNV	1	78783231	?	G	C	?	?	?	?	?	?	?	?	?	?	?	?	?	G/C	rs578395379	?	?	142	unspecified	snp
[truncated: 90,547 more rows]

## Sheet: SortAll by SeqOntol
Markers	Chromosome	Position	Identifier	Reference	Alternates	Gene Names	Sequence Ontology (Combined)	Gene Region (Combined)	Effect (Combined)	Transcript Name (Clinically Relevant)	Exon Number (Clinically Relevant)	HGVS c. (Clinically Relevant)	HGVS p. (Clinically Relevant)	Sequence Ontology (Clinically Relevant)	Effect (Clinically Relevant)	Delta Length	Length of Ref	Length of Alt	Ref/Alt	Identifier	Flags	GENEINFO	dbSNPBuildID	Variant Allele Origin	Variation Class
1:6438666-SNV	1	6438666	?	T	C	?	?	?	?	?	?	?	?	?	?	?	?	?	T/C	rs31858883	Is Validated	?	125	unspecified	snp
1:6439086-Del	1	6439086	?	G	-	?	?	?	?	?	?	?	?	?	?	?	?	?	G/-	rs258926688	?	?	137	unspecified	in-del
1:6439098-SNV	1	6439098	?	G	C	?	?	?	?	?	?	?	?	?	?	?	?	?	G/C	rs262101161	?	?	137	unspecified	snp
1:6916574-SNV	1	6916574	?	G	A	?	?	?	?	?	?	?	?	?	?	?	?	?	G/A	rs31870831	Is Validated	?	125	unspecified	snp
1:6916624-SNV	1	6916624	?	C	A	?	?	?	?	?	?	?	?	?	?	?	?	?	C/A	rs30696196	Is Validated	?	125	unspecified	snp
1:6916649-SNV	1	6916649	?	G	C	?	?	?	?	?	?	?	?	?	?	?	?	?	G/C	rs31874599	Is Validated	?	125	unspecified	snp
1:6916897-SNV	1	6916897	?	C	T	?	?	?	?	?	?	?	?	?	?	?	?	?	C/T	rs32722778	Is Validated	?	125	unspecified	snp
1:6916926-SNV	1	6916926	?	T	G	?	?	?	?	?	?	?	?	?	?	?	?	?	T/G	rs32306687	Is Validated	?	125	unspecified	snp
1:6923412-SNV	1	6923412	?	A	G	?	?	?	?	?	?	?	?	?	?	?	?	?	A/G	rs36689039	Is Validated	?	126	unspecified	snp
1:6923441-SNV	1	6923441	?	C	T	?	?	?	?	?	?	?	?	?	?	?	?	?	C/T	rs108921728	Is Validated	?	132	unspecified	snp
1:6923478-SNV	1	6923478	?	G	A	?	?	?	?	?	?	?	?	?	?	?	?	?	G/A	rs36711747	Is Validated	?	126	unspecified	snp
1:16768837-SNV	1	16768837	?	C	T	?	?	?	?	?	?	?	?	?	?	?	?	?	C/T	rs31680620	Is Validated	?	125	unspecified	snp
1:16768964-SNV	1	16768964	?	C	G	?	?	?	?	?	?	?	?	?	?	?	?	?	C/G	rs31295987	Is Validated	?	125	unspecified	snp
1:16769945-SNV	1	16769945	?	T	C	?	?	?	?	?	?	?	?	?	?	?	?	?	T/C	rs30560396	Is Validated	?	125	unspecified	snp
1:16769997-SNV	1	16769997	?	G	A	?	?	?	?	?	?	?	?	?	?	?	?	?	G/A	rs31941176	Is Validated	?	125	unspecified	snp
1:21194570-SNV	1	21194570	?	C	G	?	?	?	?	?	?	?	?	?	?	?	?	?	C/G	rs213329021	?	102635667:LOC102635667|75712:Tmem14a	137	unspecified	snp
1:33101479-SNV	1	33101479	?	A	G	?	?	?	?	?	?	?	?	?	?	?	?	?	A/G	rs107985156	Is Validated	?	132	unspecified	snp
1:34403382-SNV	1	34403382	?	T	C	?	?	?	?	?	?	?	?	?	?	?	?	?	T/C	rs238541728	?	?	137	unspecified	snp
1:34403401-SNV	1	34403401	?	G	A	?	?	?	?	?	?	?	?	?	?	?	?	?	G/A	rs261902952	?	?	137	unspecified	snp
1:34403496-SNV	1	34403496	?	C	G	?	?	?	?	?	?	?	?	?	?	?	?	?	C/G	rs51130075	?	?	127	unspecified	snp
1:34732321-SNV	1	34732321	?	C	G	?	?	?	?	?	?	?	?	?	?	?	?	?	C/G	rs38554643	Is Validated	?	126	unspecified	snp
1:34732346-SNV	1	34732346	?	A	G	?	?	?	?	?	?	?	?	?	?	?	?	?	A/G	rs50530651	Is Validated	?	127	unspecified	snp
1:36958194-SNV	1	36958194	?	T	A	?	?	?	?	?	?	?	?	?	?	?	?	?	T/A	rs33859755	Is Validated	?	125	unspecified	snp
1:37157465-SNV	1	37157465	?	G	A	?	?	?	?	?	?	?	?	?	?	?	?	?	G/A	rs32904391	Is Validated	70853:Vwa3b	125	unspecified	snp
1:37175473-Ins	1	37175473	?	-	TTTG	?	?	?	?	?	?	?	?	?	?	?	?	?	-/TTTG	rs223689701	?	70853:Vwa3b	137	unspecified	in-del
1:37177311-SNV	1	37177311	?	G	A	?	?	?	?	?	?	?	?	?	?	?	?	?	G/A	rs264106742	?	70853:Vwa3b	137	unspecified	snp
1:37177314-SNV	1	37177314	?	C	T	?	?	?	?	?	?	?	?	?	?	?	?	?	C/T	rs51758041	Is Validated	70853:Vwa3b	128	unspecified	snp
1:37177403-SNV	1	37177403	?	A	G	?	?	?	?	?	?	?	?	?	?	?	?	?	A/G	rs48193750	Is Validated	70853:Vwa3b	127	unspecified	snp
1:37177478-SNV	1	37177478	?	C	T	?	?	?	?	?	?	?	?	?	?	?	?	?	C/T	rs258075396	?	70853:Vwa3b	137	unspecified	snp
1:37177482-SNV	1	37177482	?	A	G	?	?	?	?	?	?	?	?	?	?	?	?	?	A/G	rs225234317	?	70853:Vwa3b	137	unspecified	snp
1:37177499-SNV	1	37177499	?	T	G	?	?	?	?	?	?	?	?	?	?	?	?	?	T/G	rs211777648	?	70853:Vwa3b	137	unspecified	snp
1:37187032-SNV	1	37187032	?	C	T	?	?	?	?	?	?	?	?	?	?	?	?	?	C/T	rs230344020	?	70853:Vwa3b	137	unspecified	snp
1:38908322-SNV	1	38908322	?	C	T	?	?	?	?	?	?	?	?	?	?	?	?	?	C/T	rs32420246	Is Validated	?	125	unspecified	snp
1:45857634-SNV	1	45857634	?	G	A	?	?	?	?	?	?	?	?	?	?	?	?	?	G/A	rs387895063	?	433297:Gm5526	138	unspecified	snp
1:45857658-SNV	1	45857658	?	T	C	?	?	?	?	?	?	?	?	?	?	?	?	?	T/C	rs33578615	Is Validated	433297:Gm5526	125	unspecified	snp
1:46455835-SNV	1	46455835	?	C	T	?	?	?	?	?	?	?	?	?	?	?	?	?	C/T	rs260076961	?	100101919:Dnah7c	137	unspecified	snp
1:46465810-SNV	1	46465810	?	C	T	?	?	?	?	?	?	?	?	?	?	?	?	?	C/T	rs38246742	Is Validated	100101919:Dnah7c	126	unspecified	snp
1:46504169-SNV	1	46504169	?	A	C	?	?	?	?	?	?	?	?	?	?	?	?	?	A/C	rs30668271	Is Validated	100101919:Dnah7c	125	unspecified	snp
1:46520509-SNV	1	46520509	?	C	G	?	?	?	?	?	?	?	?	?	?	?	?	?	C/G	rs32581649	Is Validated	100101919:Dnah7c	125	unspecified	snp
1:46520671-SNV	1	46520671	?	G	A	?	?	?	?	?	?	?	?	?	?	?	?	?	G/A	rs30744905	Is Validated	100101919:Dnah7c	125	unspecified	snp
1:46524141-SNV	1	46524141	?	G	A	?	?	?	?	?	?	?	?	?	?	?	?	?	G/A	rs32094290	Is Validated	100101919:Dnah7c	125	unspecified	snp
1:46530452-SNV	1	46530452	?	G	A	?	?	?	?	?	?	?	?	?	?	?	?	?	G/A	rs37278019	Is Validated	100101919:Dnah7c	126	unspecified	snp
1:46532762-SNV	1	46532762	?	A	G	?	?	?	?	?	?	?	?	?	?	?	?	?	A/G	rs387713063	?	100101919:Dnah7c	138	unspecified	snp
1:46602669-SNV	1	46602669	?	T	A	?	?	?	?	?	?	?	?	?	?	?	?	?	T/A	rs30607748	Is Validated	100101919:Dnah7c	125	unspecified	snp
1:46607571-SNV	1	46607571	?	A	G	?	?	?	?	?	?	?	?	?	?	?	?	?	A/G	rs50203537	Is Validated	100101919:Dnah7c	127	unspecified	snp
1:46607586-SNV	1	46607586	?	A	G	?	?	?	?	?	?	?	?	?	?	?	?	?	A/G	rs108535506	Is Validated	100101919:Dnah7c	132	unspecified	snp
1:46608881-SNV	1	46608881	?	T	C	?	?	?	?	?	?	?	?	?	?	?	?	?	T/C	rs250105722	?	100101919:Dnah7c	137	unspecified	snp
1:46609036-Ins	1	46609036	?	-	ACAC	?	?	?	?	?	?	?	?	?	?	?	?	?	-/ACAC	rs261881253	?	100101919:Dnah7c	137	unspecified	in-del
1:46647159-Del	1	46647159	?	A	-	?	?	?	?	?	?	?	?	?	?	?	?	?	A/-	rs247857824	?	100101919:Dnah7c	137	unspecified	in-del
1:46760336-SNV	1	46760336	?	C	T	?	?	?	?	?	?	?	?	?	?	?	?	?	C/T	rs33612930	Is Validated	100101919:Dnah7c	125	unspecified	snp
1:46766610-SNV	1	46766610	?	A	G	?	?	?	?	?	?	?	?	?	?	?	?	?	A/G	rs31333974	Is Validated	100101919:Dnah7c	125	unspecified	snp
1:46770167-SNV	1	46770167	?	A	G	?	?	?	?	?	?	?	?	?	?	?	?	?	A/G	rs32302391	Is Validated	100101919:Dnah7c	125	unspecified	snp
1:46770249-SNV	1	46770249	?	A	G	?	?	?	?	?	?	?	?	?	?	?	?	?	A/G	rs30613212	Is Validated	100101919:Dnah7c	125	unspecified	snp
1:46777780-SNV	1	46777780	?	C	T	?	?	?	?	?	?	?	?	?	?	?	?	?	C/T	rs579304667	?	100101919:Dnah7c	142	unspecified	snp
1:46777822-SNV	1	46777822	?	T	C	?	?	?	?	?	?	?	?	?	?	?	?	?	T/C	rs31498985	Is Validated	100101919:Dnah7c	125	unspecified	snp
1:46780613-SNV	1	46780613	?	C	T	?	?	?	?	?	?	?	?	?	?	?	?	?	C/T	rs33616372	Is Validated	100101919:Dnah7c	125	unspecified	snp
1:46896613-Del	1	46896613	?	C	-	?	?	?	?	?	?	?	?	?	?	?	?	?	C/-	rs387649194	?	227059:Slc39a10	138	unspecified	in-del
1:47068014-SNV	1	47068014	?	G	A	?	?	?	?	?	?	?	?	?	?	?	?	?	G/A	rs46089940	Is Validated	?	127	unspecified	snp
1:49244590-SNV	1	49244590	?	C	T	?	?	?	?	?	?	?	?	?	?	?	?	?	C/T	rs31999301	Is Validated	442837:C230029F24Rik	125	unspecified	snp
1:51940719-SNV	1	51940719	?	A	G	?	?	?	?	?	?	?	?	?	?	?	?	?	A/G	rs36819703	Is Validated	?	126	unspecified	snp
1:51940777-SNV	1	51940777	?	C	T	?	?	?	?	?	?	?	?	?	?	?	?	?	C/T	rs37214932	Is Validated	?	126	unspecified	snp
1:51940812-SNV	1	51940812	?	C	T	?	?	?	?	?	?	?	?	?	?	?	?	?	C/T	rs36957079	Is Validated	?	126	unspecified	snp
1:51940975-SNV	1	51940975	?	C	T	?	?	?	?	?	?	?	?	?	?	?	?	?	C/T	rs36835684	Is Validated	?	126	unspecified	snp
1:51941245-Ins	1	51941245	?	-	T	?	?	?	?	?	?	?	?	?	?	?	?	?	-/T	rs212276885	?	?	137	unspecified	in-del
1:58647071-SNV	1	58647071	?	C	T	?	?	?	?	?	?	?	?	?	?	?	?	?	C/T	rs233719732	?	?	137	unspecified	snp
1:62661246-SNV	1	62661246	?	G	A	?	?	?	?	?	?	?	?	?	?	?	?	?	G/A	rs50547114	Is Validated	?	127	unspecified	snp
1:62661324-SNV	1	62661324	?	G	A	?	?	?	?	?	?	?	?	?	?	?	?	?	G/A	rs247623599	?	?	137	unspecified	snp
1:62661334-SNV	1	62661334	?	G	A	?	?	?	?	?	?	?	?	?	?	?	?	?	G/A	rs259484288	?	?	137	unspecified	snp
1:62661386-SNV	1	62661386	?	G	A	?	?	?	?	?	?	?	?	?	?	?	?	?	G/A	rs226884641	?	?	137	unspecified	snp
1:78783231-SNV	1	78783231	?	G	C	?	?	?	?	?	?	?	?	?	?	?	?	?	G/C	rs578395379	?	?	142	unspecified	snp
1:78783238-SNV	1	78783238	?	G	A	?	?	?	?	?	?	?	?	?	?	?	?	?	G/A	rs581723628	?	?	142	unspecified	snp
1:78783359-SNV	1	78783359	?	C	A	?	?	?	?	?	?	?	?	?	?	?	?	?	C/A	rs578795857	?	?	142	unspecified	snp
1:78783369-SNV	1	78783369	?	G	A	?	?	?	?	?	?	?	?	?	?	?	?	?	G/A	rs586925221	?	?	142	unspecified	snp
1:79764090-SNV	1	79764090	?	C	A	?	?	?	?	?	?	?	?	?	?	?	?	?	C/A	rs45995479	Is Validated	69368:Wdfy1	127	unspecified	snp
1:79764185-SNV	1	79764185	?	G	C	?	?	?	?	?	?	?	?	?	?	?	?	?	G/C	rs49871098	Is Validated	69368:Wdfy1	127	unspecified	snp
1:79764258-SNV	1	79764258	?	C	T	?	?	?	?	?	?	?	?	?	?	?	?	?	C/T	rs51010641	Is Validated	69368:Wdfy1	127	unspecified	snp
1:79923178-Del	1	79923178	?	G	-	?	?	?	?	?	?	?	?	?	?	?	?	?	G/-	rs228343851	?	?	137	unspecified	in-del
1:79923450-SNV	1	79923450	?	C	A	?	?	?	?	?	?	?	?	?	?	?	?	?	C/A	rs32652364	Is Validated	?	125	unspecified	snp
1:83003464-SNV	1	83003464	?	T	G	?	?	?	?	?	?	?	?	?	?	?	?	?	T/G	rs33012919	Is Validated	?	125	unspecified	snp
1:85112567-Del	1	85112567	?	CT	-	?	?	?	?	?	?	?	?	?	?	?	?	?	CT/-	rs387684596	?	101056250:LOC101056250|102639105:LOC102639105	138	unspecified	in-del
1:85112620-SNV	1	85112620	?	G	T	?	?	?	?	?	?	?	?	?	?	?	?	?	G/T	rs259071907	?	101056250:LOC101056250|102639105:LOC102639105	137	unspecified	snp
1:85113156-Del	1	85113156	?	GAGT	-	?	?	?	?	?	?	?	?	?	?	?	?	?	GAGT/-	rs386915090	?	101056250:LOC101056250|102639105:LOC102639105	138	unspecified	in-del
1:85115362-SNV	1	85115362	?	A	C	?	?	?	?	?	?	?	?	?	?	?	?	?	A/C	rs48421171	RS orientation is reversed,Is Validated	101056250:LOC101056250|102639105:LOC102639105	127	unspecified	snp
1:86372397-Del	1	86372397	?	C	-	?	?	?	?	?	?	?	?	?	?	?	?	?	C/-	rs386884609	?	?	138	unspecified	in-del
1:86372495-SNV	1	86372495	?	A	G	?	?	?	?	?	?	?	?	?	?	?	?	?	A/G	rs32371169	Is Validated	?	125	unspecified	snp
1:86373786-SNV	1	86373786	?	A	C	?	?	?	?	?	?	?	?	?	?	?	?	?	A/C	rs45644220	Is Validated	?	127	unspecified	snp
1:86373794-SNV	1	86373794	?	A	G	?	?	?	?	?	?	?	?	?	?	?	?	?	A/G	rs51380749	Is Validated	?	128	unspecified	snp
1:87796574-SNV	1	87796574	?	C	G	?	?	?	?	?	?	?	?	?	?	?	?	?	C/G	rs32805875	Is Validated	?	125	unspecified	snp
1:88025964-SNV	1	88025964	?	T	C	?	?	?	?	?	?	?	?	?	?	?	?	?	T/C	rs32795459	Is Validated	?	125	unspecified	snp
1:88026092-SNV	1	88026092	?	A	G	?	?	?	?	?	?	?	?	?	?	?	?	?	A/G	rs47866923	Is Validated	?	127	unspecified	snp
1:90675286-Del	1	90675286	?	GTGTGCCGTCCTCACTCAGCCTA	-	?	?	?	?	?	?	?	?	?	?	?	?	?	GTGTGCCGTCCTCACTCAGCCTA/-	rs253757516	?	?	137	unspecified	in-del
1:91296847-SNV	1	91296847	?	A	G	?	?	?	?	?	?	?	?	?	?	?	?	?	A/G	rs31928547	Is Validated	102639127:LOC102639127|50880:Scly	125	unspecified	snp
1:93983224-SNV	1	93983224	?	A	G	?	?	?	?	?	?	?	?	?	?	?	?	?	A/G	rs578875792	?	666009:Gm7889	142	unspecified	snp
1:93985681-SNV	1	93985681	?	T	C	?	?	?	?	?	?	?	?	?	?	?	?	?	T/C	rs579683739	?	666009:Gm7889	142	unspecified	snp
1:97024922-SNV	1	97024922	?	C	G	?	?	?	?	?	?	?	?	?	?	?	?	?	C/G	rs228694103	?	?	137	unspecified	snp
1:97026136-SNV	1	97026136	?	C	T	?	?	?	?	?	?	?	?	?	?	?	?	?	C/T	rs30797390	Is Validated	?	125	unspecified	snp
1:111192910-SNV	1	111192910	?	A	G	?	?	?	?	?	?	?	?	?	?	?	?	?	A/G	rs30862749	Is Validated	?	125	unspecified	snp
1:111804884-SNV	1	111804884	?	G	A	?	?	?	?	?	?	?	?	?	?	?	?	?	G/A	rs51530969	Is Validated	?	128	unspecified	snp
1:111804901-SNV	1	111804901	?	A	T	?	?	?	?	?	?	?	?	?	?	?	?	?	A/T	rs50400702	Is Validated	?	127	unspecified	snp
1:111880743-SNV	1	111880743	?	C	T	?	?	?	?	?	?	?	?	?	?	?	?	?	C/T	rs33261254	Is Validated	?	125	unspecified	snp
1:111880805-Ins	1	111880805	?	-	T	?	?	?	?	?	?	?	?	?	?	?	?	?	-/T	rs232088858	?	?	137	unspecified	in-del
1:111881154-SNV	1	111881154	?	T	A	?	?	?	?	?	?	?	?	?	?	?	?	?	T/A	rs238424328	?	?	137	unspecified	snp
1:111881158-SNV	1	111881158	?	C	T	?	?	?	?	?	?	?	?	?	?	?	?	?	C/T	rs262723021	?	?	137	unspecified	snp
1:111881186-SNV	1	111881186	?	G	T	?	?	?	?	?	?	?	?	?	?	?	?	?	G/T	rs31296092	Is Validated	?	125	unspecified	snp
1:128520323-SNV	1	128520323	?	C	T	?	?	?	?	?	?	?	?	?	?	?	?	?	C/T	rs240278813	?	?	137	unspecified	snp
1:128520424-SNV	1	128520424	?	G	A	?	?	?	?	?	?	?	?	?	?	?	?	?	G/A	rs51567046	Is Validated	?	128	unspecified	snp
1:128520570-Del	1	128520570	?	C	-	?	?	?	?	?	?	?	?	?	?	?	?	?	C/-	rs387499493	?	?	138	unspecified	in-del
1:133829934-Del	1	133829934	?	TTGATGCCTTTACAATGC	-	?	?	?	?	?	?	?	?	?	?	?	?	?	TTGATGCCTTTACAATGC/-	rs245571285	?	?	137	unspecified	in-del
1:133830085-SNV	1	133830085	?	G	A	?	?	?	?	?	?	?	?	?	?	?	?	?	G/A	rs51005976	Is Validated	?	127	unspecified	snp
1:134109543-SNV	1	134109543	?	T	C	?	?	?	?	?	?	?	?	?	?	?	?	?	T/C	rs217267679	Is Validated	667414:Gm8618|71884:Chit1	137	unspecified	snp
1:134518078-SNV	1	134518078	?	A	G	?	?	?	?	?	?	?	?	?	?	?	?	?	A/G	rs30868742	Is Validated	100503055:LOC100503055|102634941:LOC102634941	125	unspecified	snp
1:135607200-SNV	1	135607200	?	A	G	?	?	?	?	?	?	?	?	?	?	?	?	?	A/G	rs36542998	Is Validated	215690:Nav1	126	unspecified	snp
1:135607201-SNV	1	135607201	?	C	T	?	?	?	?	?	?	?	?	?	?	?	?	?	C/T	rs47745971	Is Validated	215690:Nav1	127	unspecified	snp
1:135607339-SNV	1	135607339	?	A	T	?	?	?	?	?	?	?	?	?	?	?	?	?	A/T	rs32645440	Is Validated	215690:Nav1	125	unspecified	snp
1:137929544-SNV	1	137929544	?	A	G	?	?	?	?	?	?	?	?	?	?	?	?	?	A/G	rs33610151	Is Validated	100043143:Gm4258	125	unspecified	snp
1:137929799-SNV	1	137929799	?	A	C	?	?	?	?	?	?	?	?	?	?	?	?	?	A/C	rs33610145	Is Validated	100043143:Gm4258	125	unspecified	snp
1:137930152-SNV	1	137930152	?	G	C	?	?	?	?	?	?	?	?	?	?	?	?	?	G/C	rs31887087	Is Validated	100043143:Gm4258	125	unspecified	snp
1:137930325-Ins	1	137930325	?	-	T	?	?	?	?	?	?	?	?	?	?	?	?	?	-/T	rs259814379	?	100043143:Gm4258	137	unspecified	in-del
1:155207207-Del	1	155207207	?	TT	-	?	?	?	?	?	?	?	?	?	?	?	?	?	TT/-	rs234962121	?	58244:Stx6	137	unspecified	in-del
1:155213654-SNV	1	155213654	?	T	C	?	?	?	?	?	?	?	?	?	?	?	?	?	T/C	rs45795292	Is Validated	207792:BC034090	127	unspecified	snp
1:155213679-SNV	1	155213679	?	G	C	?	?	?	?	?	?	?	?	?	?	?	?	?	G/C	rs33694435	Is Validated	207792:BC034090	125	unspecified	snp
1:155221290-SNV	1	155221290	?	A	G	?	?	?	?	?	?	?	?	?	?	?	?	?	A/G	rs33689736	Is Validated	207792:BC034090	125	unspecified	snp
1:155221514-SNV	1	155221514	?	T	C	?	?	?	?	?	?	?	?	?	?	?	?	?	T/C	rs256183695	?	207792:BC034090	137	unspecified	snp
1:155223243-SNV	1	155223243	?	T	C	?	?	?	?	?	?	?	?	?	?	?	?	?	T/C	rs33688654	Is Validated	207792:BC034090	125	unspecified	snp
1:155223340-SNV	1	155223340	?	G	T	?	?	?	?	?	?	?	?	?	?	?	?	?	G/T	rs226587503	?	207792:BC034090	137	unspecified	snp
1:155223452-SNV	1	155223452	?	C	T	?	?	?	?	?	?	?	?	?	?	?	?	?	C/T	rs250019480	?	207792:BC034090	137	unspecified	snp
1:155223458-SNV	1	155223458	?	C	G	?	?	?	?	?	?	?	?	?	?	?	?	?	C/G	rs259306090	?	207792:BC034090	137	unspecified	snp
1:155225098-SNV	1	155225098	?	C	T	?	?	?	?	?	?	?	?	?	?	?	?	?	C/T	rs264033888	?	207792:BC034090	137	unspecified	snp
1:155225125-SNV	1	155225125	?	C	A	?	?	?	?	?	?	?	?	?	?	?	?	?	C/A	rs49280299	Is Validated	207792:BC034090	127	unspecified	snp
1:155225180-SNV	1	155225180	?	T	A	?	?	?	?	?	?	?	?	?	?	?	?	?	T/A	rs33686630	Is Validated	207792:BC034090	125	unspecified	snp
1:155225205-SNV	1	155225205	?	T	C	?	?	?	?	?	?	?	?	?	?	?	?	?	T/C	rs220344713	?	207792:BC034090	137	unspecified	snp
1:155225259-SNV	1	155225259	?	T	A	?	?	?	?	?	?	?	?	?	?	?	?	?	T/A	rs228467711	?	207792:BC034090	137	unspecified	snp
1:155225337-SNV	1	155225337	?	T	C	?	?	?	?	?	?	?	?	?	?	?	?	?	T/C	rs33686628	Is Validated	207792:BC034090	125	unspecified	snp
1:155225591-SNV	1	155225591	?	C	A	?	?	?	?	?	?	?	?	?	?	?	?	?	C/A	rs48416709	Is Validated	207792:BC034090	127	unspecified	snp
1:155225662-SNV	1	155225662	?	C	A	?	?	?	?	?	?	?	?	?	?	?	?	?	C/A	rs47238706	Is Validated	207792:BC034090	127	unspecified	snp
[truncated: 92,411 more rows]

## Sheet: upstream
Markers	Chromosome	Position	Identifier	Reference	Alternates	Gene Names	Sequence Ontology (Combined)	Gene Region (Combined)	Effect (Combined)	Transcript Name (Clinically Relevant)	Exon Number (Clinically Relevant)	HGVS c. (Clinically Relevant)	HGVS p. (Clinically Relevant)	Sequence Ontology (Clinically Relevant)	Effect (Clinically Relevant)	Delta Length	Length of Ref	Length of Alt	Ref/Alt	Identifier	Flags	GENEINFO	dbSNPBuildID	Variant Allele Origin	Variation Class
[truncated: 577 more rows]

[truncated: 13 more sheets: synonymous, stop_codon, splice-site, non-code_exon, missense, intron, start_codon, inframe_indel, frameshift, downstream, disrupt_inframe_indel, 3'-5'-UTR, Unmatched]
